# Supplementary material for: Investigation of the effect and mechanisms of moxa smoke in the treatment of Influenza A Virus (IAV) infection
Source: PLoS One. 2025 Dec 12;20(12):e0337906. doi: 10.1371/journal.pone.0337906 (PMC12700386; doi:10.1371/journal.pone.0337906)
Supplement: S2 File — (XLSX) [file pone.0337906.s002.xlsx]

## Sheet: S Fig.1A
gene name of influenza A	gene name of Moxa Smoke
TP53	FUCA1
LMNA	AR
HLA-A	ESR1
FANCM	NR1I3
TNF	CYP19A1
FANCC	NR1H3
APOA1	CHRM2
VEGFA	ACHE
SMPD1	SLC6A2
IL6	SLC6A4
ACE	CYP2C19
NEU1	SQLE
BRCA1	PTPN1
TGFB1	CYP17A1
BRAF	ESR2
ATM	SHBG
PTEN	HMGCR
CIITA	BCHE
EGFR	CNR1
IL10	SREBF2
LINC01672	FABP4
IFNG	FABP3
APOE	FABP5
HLA-B	PPARD
PSAP	FABP1
VTRNA1-1	CNR2
CFTR	GABBR1
AKT1	PRKCD
DAG1	NPC1L1
FLNA	PSEN2
IL1B	SCD
HBB	JAK2
ESR1	GCGR
SERPINA1	FAAH
CTNNB1	EPHX2
F2	GCK
IVNS1ABP	CHRM4
PIK3CA	CHRM5
MAOA	PTPN6
STAT3	PTPN2
HLA-DRB1	MDM2
RAF1	SERPINA6
LPL	PER2
INS	F2R
CXCL8	CYP11B1
ALB	CYP11B2
PTPN11	CYP3A4
NF1	PLA2G7
MYC	G6PD
DYRK1A	PRKCG
IFITM3	PRKCB
ABCA1	PRKCE
TTR	PRKCQ
CDH1	RASGRP1
DMD	HSD11B1
PABPN1	TRPA1
ALDOA	AKR1C3
H19	STS
CPT2	CES2
CRP	PIM1
SRC	PYGL
SOD1	PIM3
PPIA	FFAR1
EDNRA	LIPE
MTOR	KCNA3
ERBB2	CA2
APP	CA3
MMP9	CA12
HRAS	CA9
ACE2	CA4
LDLR	CA5B
EP300	PTPN22
GABRG2	CA5A
CCL2	IDO1
FGFR1	FYN
POMT1	CA6
SMARCA4	HDAC6
MAPK1	HDAC8
TLR4	CA1
HLA-DQB1	NQO2
HIF1A	METAP2
MMP2	CA7
SMAD4	CA14
CBS	NQO1
AR	MAP2
CERNA3	ALDH5A1
BCL2	ABAT
PTS	DAO
TERT	DBH
KCNH2	CYP1A2
CD40LG	HSD17B3
RHOA	PARP1
HFE	MAOB
MX1	CA13
PPARG	BACE1
PLA2G6	CDK5R1
FGA	CDK2
IL2	CDK9
RANBP2	DYRK1A
CCND1	ADORA1
KCNQ1	ADORA2A
IGF1	MPI
HSP90AA1	MAPT
CHGA	KDM4E
CXCR4	DRD5
ABCB1	MTNR1A
BDNF-AS	MTNR1B
CYP3A4	DRD3
NRAS	SLC6A3
NFKB1	RNASEH1
AKAP13	DRD2
LDHA	DRD4
ACTB	GAPDH
WT1	TYR
CTLA4	TTR
CD4	ALOX12
F5	LTB4R
CFH	ALOX5
CYP17A1	BCL2L1
CREBBP	BCL2
NOTCH1	PTGS1
LARGE1	POLB
PRKCA	CCNE1
TLR3	PTK2B
B2M	GABRA1
MPO	COMT
MBL2	DRD1
CD36	PPARA
HLA-G	HIF1A
PIK3CG	TBXA2R
IL4	TTL
RIGI	NR1H2
PARP1	SHH
CDKN1B	CYP51A1
BDNF	RORC
SIN3A	TRPM8
FAS	RORA
NOTCH2	ADRA2C
VCP	HSD17B2
FMR1	NR3C1
RB1	NR3C2
PTGS2	PTPRF
IFNA1	PLA2G1B
G6PD	ACP1
EGF	AKR1B10
TF	CDC25B
MDM2	ATP12A
STAT1	PPARG
TMX2-CTNND1	CD81
HMGB1	SIGMAR1
VDR	TRPV1
TSC2	LSS
ISG15	HDAC3
MAP2K1	ERN1
ICAM1	TGM2
CHEK2	GSK3B
ACVR1	MGLL
LINC02605	ADAMTS5
IL1A	CDC7
HADHA	TYMP
XPO1	SOAT1
BLM	ELANE
JUN	CES1
EIF2AK2	RGS4
COL4A1	CASP3
TGFBR2	NAAA
PTCH1	MIF
NOS3	EGLN1
CASP8	SLC6A1
JAK2	GABRA3
NFE2L2	GABRA2
ABL1	GABBR2
PDGFRB	GABRR1
BAX	SLC6A11
ADA	SLC22A6
IL17A	SLC6A13
POLR2A	CHRM1
NLRP3	CHRM3
PCNA	HTR3A
IL2RA	HTR7
HLA-C	HRH4
GJB2	CTSC
BTK	DPP4
ELN	CYP2D6
CASP3	BAZ2A
LACTB	PDE8B
ACVRL1	MCHR1
TLR2	DPP8
IKBKG	DPP9
TSC1	HTR1B
CD8A	HRH3
IGF1R	MAOA
PKP2	HTR1A
PTPRC	HTR6
CYP1A2	CHRNA3
AIFM1	FAP
EDN1	KCNMA1
SAA1	MC4R
TGFBR1	HTR1F
FN1	HTR1D
ATP7B	CCL2
SERPINE1	ROCK2
DNMT1	MYLK
FGF2	PKN2
PAH	ROCK1
TNFRSF1A	PKN1
C3	RPS6KA5
IFNB1	KDM1A
ANP32A	ADRA2A
CD79A	ADRA2B
HSPD1	ADRA1A
PIK3R1	ADRA1B
REN	HPGDS
FGB	DPP7
PRKCD	HRH2
SCN1A	CHRNA4
ELANE	CHRNB1
ATP6V1A	LTA4H
RUNX1	IKBKB
NOTCH3	SCN4A
IL17RA	PRKCH
ABCD1	CHRNB3
HSPA8	APEX1
MUC1	CCNE2
HPRT1	MET
CBL	AOC3
MEFV	PBK
MIR7-3HG	IRAK4
CTSD	TERT
HMOX1	CTSK
NR3C1	AKT1
MAPK14	PIM2
TBP	PRMT6
SMARCA2	HTR4
SMAD3	XIAP
IL13	CARM1
CP	CHEK1
PRNP	CHUK
MIR21	KDR
MYBPC3	ADRB1
MICA	CCR4
RBP4	TLR9
NOS2	PRCP
MALAT1	HTT
LIPE	ERBB2
VIM	EGFR
CD40	PRKCA
IL18	CRHR1
ABCA3	SMO
GYPA	GABRB3
CRYAA	SRD5A1
TGFB2	AVPR1A
MITF	ALOX5AP
CCR5	KCNK2
LOC107133510	PDE10A
HSPG2	TMIGD3
IRF7	PTAFR
TFRC	PREP
MYH9	CTSS
ENG	TSPO
TYR	PTGES
NKX2-1	PDE4B
PABPC1	TGFBR1
AMACR	GHSR
CEP290	GPBAR1
ADAR	FLT1
SMAD5-AS1	PDGFRB
TUBA1A	KIT
RHO	PGR
PRF1	CCKBR
NF2	HCRTR2
PON1	PTGDR2
GRN	HCRTR1
RPS27A	OXTR
TMPRSS2	CACNA1D
PLG	GRM2
SFTPD	FKBP1A
GAPDH	FNTA
CEL	KCNJ5
FCGR2A	KCNJ6
RAC1	OPRK1
GUSB	PDE5A
HSPA5	PGGT1B
IL1RN	CCR1
DSP	PANK3
CALR	RAF1
NGF	NR1H4
CACNA1C	MAPK14
DRD2	PIK3CB
CCL5	PIK3CA
CSF3	GRM1
HAVCR2	ALOX15
SLC17A5	CDK1
PIK3CD	HSD17B1
IFIH1	CETP
SQSTM1	MAPK1
XIST	CXCR3
FGG	BRAF
PLCG2	ABCG2
FCGR3A	MEN1
MAPK3	CCND1
THBD	P2RX3
CAV1	PRKAG1
ITGB1	SCARB1
CAT	CAPN1
HDAC4	MAPK11
BMP4	GRIN2B
TYMP	PPIA
NFKBIA	GRM5
GAA	MCL1
JAK3	HTR2C
HTT	PDE4A
BIRC5	PDE4C
FURIN	HTR2B
FASLG	PTPN7
GATA2	HTR2A
INHBA	CYP24A1
FUS	PRKDC
PLA2G4A	MMP13
ADIPOQ	IDH1
CFI	INSR
HDAC1	NTRK3
MEG3	NPBWR1
HLA-DQA1	TACR3
HSPA4	CACNA2D1
LOC106099062	ELOVL6
SERPINC1	AVPR2
UBE2A	EP300
HNRNPU	GCKR
MAPK8	SFRP1
HSPA1A	PORCN
ABCA7	PTGER1
GCK	SGPL1
RORA	TAS2R31
DHFR	F2
CXCL10	PRSS1
TAF1	CTRC
ACTC1	VDR
F3	C5AR1
BMPR1A	TNKS
PKD1	PTGS2
CREB1	HSD11B2
BMPR2	BRD4
RMRP	BRD2
PC	BRD3
EPO	QPCT
PNLIP	SLC5A7
RNASE3	KCNH2
HTR2A	DNM1
CDC42	ACACB
LTF	SPHK2
MAPK10	RELA
C1QA	ADORA3
POMC	AHR
CAV3	TAAR1
HAVCR1	CYP2A6
CSNK2A1	HPRT1
POLR1C	HRH1
RPGR	KIF11
WAS	ALDH1A1
CSF2	VEGFA
PLCG1	FGF1
HNRNPA1	FGF2
PLAT	HPSE
NAA10	LGALS4
HSPB1	LGALS3
HTRA1	LGALS8
MIR155	ADRA1D
NPM1	HSP90AA1
DICER1	STAT3
ARSB	CCR5
SNAP25	CCR8
TSHR	NOS1
ABCB11	NOS2
DDX3X	NOS3
DKC1	BCL2A1
MIR125A	ADH1A
MIF	ADH1C
NOD2	CTSL
ITGA2	CTSB
PLAU	SRD5A2
OTC	ADH4
AKAP1	ADH1B
RPS19	CDC25A
SFTPB
GHR
PRRT2
BMP6
LTA
CHUK
C4A
IL5
DNMT3B
TNFRSF13B
FOXP3
XRCC1
KCNJ11
OFD1
DNAH8
DCTN1
TFAP2A
KITLG
ZMPSTE24
SAMHD1
JUP
MYD88
ITGB2
GJB1
RELA
HSPA9
FLCN
CD14
SOS1
STAC3
COL4A2
SPP1
DNAJC3
CDKN1C
ATP1A2
SFTPA1
XIAP
S100A8
DYNC1H1
AAAS
CCL11
SERPINA3
KRT5
IFNA2
MIR17
FLT4
ITGAM
ABCB7
CD274
SYK
SETX
CD55
GLI1
SOD2
PRPS1
RPL11
IKBKB
RPS6KA3
EZR
CASP1
GPT
GATA3
KNG1
TUBB
GSTM1
KRT14
ADAM17
PPARA
STIM1
ATXN2
GSTP1
MIR221
LBR
TYK2
RPS7
IL2RG
VTN
GSN
PRKRA
BCR
XDH
RPL5
PDCD1
PIEZO1
ACTG1
HTR1A
CXCL12
MIRLET7C
GAS5
ADRB2
AHR
TIMP1
NIPBL
LYN
PGK1
PML
CYP2D6
TG
OCRL
TCF4
GBF1
PIK3CB
PTK2
ACTA1
IL6R
LRP1
TBK1
MPZ
MFN2
ACTA2
NUP98
PRL
LCK
RPS10
HP
MX2
GARS1
KPNA3
ITK
RARS1
RPS24
MIR146A
TSPAN1
LRP2
HDAC9
HLA-DPB1
KLK3
BCHE
TRIM21
TNFRSF11B
AVP
STUB1
GRIN1
CYBB
RPS26
MYOD1
CLN5
IFITM1
HDAC8
TAP1
GPI
KRIT1
FLNB
CD19
IFNGR1
NRG1
CTSB
BCL2L1
MIR146B
CLEC7A
CD44
CDC42BPB
HNRNPA2B1
TPM1
HELLS
SMARCA5
FHL2
VCAM1
IL12B
EIF4G1
BAG3
MMP13
SFTPC
PVT1
EMSLR
RAG1
FOLR1
DHX9
ITCH
SLC1A3
JAK1
PGR-AS1
ATP6AP2
PTPN22
NME1
CHD6
STAT2
PSMB8
TYMS
TAC1
IL7R
RELN
PLOD1
ACVR2A
AFP
GZMA
ZFP57
SELENON
TAP2
PRKCB
HNRNPK
RNASE1
ABCC6
PXDN
FBXW7
PRKCE
EPRS1
MIR29A
DYNC2H1
SOD2-OT1
IRS1
MMP3
CCL3
PIK3R2
VPS4A
CALM1
RPL15
CLU
STX1A
TUBB3
ANXA5
APRT
CYB5A
CD81
PHGDH
PNP
BRD4
PPP3CA
ARG1
STAT5B
TXN
HLA-E
HDAC6
ABCG2
CR2
EIF3A
MIR145
TRB
PRPF8
PRKG1
SLC2A2
HSPA1B
FECH
RPL18
LYST
U2AF2
PDIA3
RPL35A
SLC25A13
RPSA
IRAK4
CPSF4
SELE
KDM1A
PRKCQ
NR2F2
EIF4E
IL3
OPTN
ALDH2
GCLC
SIGMAR1
PIK3C2A
EIF2AK3
XBP1
RPL10
POLR3B
TCF3
CES1
IL1R1
CALCA
GLDC
MIR142
VAPA
FADD
OCA2
KAT2B
GABARAP
SOX3
PAFAH1B1
TRIM32
FASN
DPP4
ASPA
SELP
NFKB2
NUP62
C11orf65
ENO2
NEFL
UMOD
DBT
PRDX1
SHC1
NHERF1
TNFAIP3
SH2D1A
C4B
DNM1L
GAD1
KCNJ1
DNAJC5
CXCR2
MKI67
CDC73
TUG1
MAN2B1
YAP1
TMPO
SCNN1G
SCNN1B
RPL35
HCRT
GNAQ
TOP2A
EPHX1
IRF3
IL6ST
MB
TK2
KRT1
UBA52
TRAF3
SFTPA2
DLAT
S100B
CD46
HAMP
CARD11
IRF1
SLC19A1
RAG2
SOCS1
IL7
CSF1
HLA-H
TRA-TGC7-1
TRPS1
BACE1
TKT
TPM3
NAPSA
SCARB2
ADSL
EIF2B4
GLUL
E2F1
EFTUD2
TLR7
PAX5
RTRAF
CXCR3
RIPK1
GHRL
TLR9
AGER
AGA
EHHADH
TPO
PRTN3
PEPD
TGM1
CALM3
CYB5R3
RTEL1
IGHE
RPLP0
DDB2
PLA2G7
CHMP2B
LRRC8A
MIR141
YBX1
CLTC
DDC
CDKN3
ZBP1
CLCN2
RNASEL
LINC-ROR
PABPC4
EVC2
TGM2
APEX1
MSRA
CLCN5
ANXA1
PKM
ODC1
SLC1A4
CD59
UNG
GFPT1
LCN2
PRSS1
LRPPRC
MIR223
NOS1
TNXB
CCR1
NOG
SNORD15A
ATP1A1
S100A9
LONP1
ACACA
PTGS1
NEK9
AQP1
USP7
MALT1
RPS29
PLEC
SCARNA5
POLR1H
CCL4
SLC25A6
MIR34C
CCN2
UBA1
F2R
CXCL1
CCL22
ATP6V1B2
CALM2
PAK1
OAS1
HAX1
CUL3
GSR
POU1F1
PGM1
TRAF6
ABCC1
CD27
P2RY12
MAP3K7
MIR222
MIR22
GZMB
TRNT1
PROS1
LOC132090450
ATP5F1A
EEF1A1
IFITM2
ALG12
INVS
NEAT1
MIR199A1
RETN
CLEC4A
MBP
HLA-DRA
ITGAL
C1R
GNB1
ADCY10
TNFSF10
C2
NAGA
MTHFD1
HLA-DPA1
TRIM28
CPT1B
CFB
MLANA
ARHGAP29
FARS2
IL2RB
NUP107
AIP
RAC2
KRT7
PDP1
SUMO1
ADORA2A
MCL1
SLC9A3
BMPR1B
MIR150
PROM1
CD209
ACY1
TNFRSF1B
KEAP1
PLD2
MIR122
UBC
GRIA1
SLC18A2
STING1
CYLD
HDAC2
MIR15A
MOGS
CSNK2B
CANX
COPA
NUMA1
IL15
CHD1
GFM1
STAT6
ATAD3A
VIP
AMN
PRDM16
RAN
SCNN1A
MIR451A
ATP6AP1
AICDA
UBB
MID1
XRCC4
EIF2AK4
MLYCD
FYN
TPM2
RPL3
IL21
SKIC2
IK
SALL4
NPPB
IL12RB1
LGALS3
KRT10
RPS6KB1
KAT5
TFE3
MOG
RPS28
PF4
CEACAM5
MIR320A
DNM1
SELL
MIR31
MAOB
LYZ
CRKL
MCCC1
NALCN
MDC1
MIR494
CD3D
DOCK8
NTHL1
TUFM
TAT
TSPO
CFP
SREBF1
COX5A
MIR27A
KIF11
MSN
SGPL1
LHX3
MIR106B
ADORA1
DLEU2
GNS
PECAM1
IFNAR1
BIRC3
IFNAR2
MIR20A
KLRC1
NDUFA13
B4GALT1
MIR148A
RPL9
DVL1
HNRNPAB
STXBP2
ITGA3
ERVW-1
CD34
CDK9
ISCU
STAU1
RRP1B
MIR29C
MIR30A
RPS20
EEF2
NDRG1
NCL
PRKACB
BMP1
GYPB
SCGB1A1
MECOM
CCND3
NCAM1
MIR133B
PIGT
HOXD13
SELENOI
SF3B1
RAB11A
CD3E
TNFSF13B
MAD1L1
CSRP3
KRT19
MR1
NUP133
FPR1
ATXN10
TNFRSF10B
FCGR3B
TNFRSF9
CEACAM3
ERLIN2
RPL10A
PSMA3
SKAP1-AS1
SON
NEU2
MCPH1
LINC02258
MORC3
PWAR1
FLG
RSAD2
CR1
RPS17
CHI3L1
PROKR2
PLSCR1
CASP7
CLTA
SFTA3
DDR1
COPB1
DSG1
ENTPD1
ZBTB16
CKB
KPNB1
TP53BP1
PTPA
OAT
RPS11
RBPJ
OGDH
IRAK1
SLC4A4
IL12A
CANT1
RPL26
CD28
DNASE1
POLR2L
RPS27
HTR2C
OGT
MS4A1
LINC01554
HBG2
MIR149
MYO6
HSP90AB1
ANP32B
AP2M1
LITAF
VDAC1
ABCC4
NAT2
PRKAA2
PTPN1
BST2
SLC11A1
RPS14
SRP54
GABARAPL2
GALE
MASP1
ICOS
IRF5
GRP
MATN3
EEF1A2
CENPF
MIRLET7B
CXCR1
WARS1
FOLH1
TIMP2
SNORD118
MIP
LRBA
FKBP5
DDX41
MUC16
PDHB
OXA1L
F2RL1
NLRP1
NEUROG3
RAB7A
DLG1
KCNN4
AXIN1
KRT18
MIR30E
BLNK
IFI27
MIR23A
ANXA2
NUP214
NEK8
AHCY
LAMB1
RPL31
SAA4
MAP3K14
EXT1
COL9A1
CDC42BPA
CASP10
IDO1
DNAH11
PSMC3
CD3G
ACP1
XK
MUC5AC
RNU4ATAC
PLAUR
MERTK
CSNK2A2
CAMK2B
MIR93
TSG101
KRT16
PFN1
PNLIPRP3
CNGB1
MIAT
GABARAPL1
EIF2S1
EIF4A3
PLD1
PRKD3
TRPV1
IL4R
HARS1
PRPF31
CHD3
PRKAA1
MIR335
SRSF2
RNF31
TPR
SGK1
TANGO2
RECK
ACTN4
TNK2
PSMC6
ENO1
GAST
DNAH5
KATNB1
UBA5
CAMP
MECR
KRT17
AP4E1
MUC2
PHB1
DDIT3
TRAF2
NUP155
PDPN
MIR203A
MIR373
DAXX
POLR1D
GSTM3
RPS23
FZD4
COPB2
NEDD4
SLC35A1
DMBT1
CEACAM6
PIK3R5
ERG
SNRPB
XRCC5
MIR132
MIR205
NUP205
DGCR5
PSMB9
MIR200C
KLRK1
PCAT1
CEACAM1
LBP
ATIC
KANSL1
LGALS1
FGF9
ELAVL1
FAR1
CTSL
DUOX2
SF3B2
RPS6
TNPO3
C1QBP
NCF1
PSMD12
ACVR1C
TRA
IFNGR2
ATF6
IL23R
IL18R1
CCL17
CSK
ANPEP
HLA-DRB5
SMAD7
IL33
BCL2L11
SLC26A3
POLR2F
RBX1
KPNA1
CYP2U1
SPINK1
SLC25A3
ERAP1
XRCC6
IRF9
PEBP1
NXF1
MTMR2
NUP93
FOXO3
MIR200A
CD47
MICB
MIR193A
NFIX
BPIFA1
CHRM2
STT3B
C1QB
MMP8
HPGD
PDE4A
MIR183
CFHR1
CKM
TRH
DDX39B
UBA7
RSPH4A
ADRA2A
HSF1
CSN1S1
SRP72
PSMC4
RPS15A
CCR3
MIR99A
TMEM106B
ERLIN1
ATCAY
PIGR
TNC
CD163
DNAJA1
DHX30
CD70
CD79B
KAT2A
AIMP2
MIR15B
VPS33A
NKX3-1
BLOC1S6
PTX3
USP18
FERMT3
C9
KIR3DL1
IGHM
IL9
SKP1
HSPA14
TNFSF12
GC
MIR127
ALPP
ADM
PLIN1
ARCN1
MIR98
XPNPEP3
TLR5
MED1
OLR1
RACGAP1
DHPS
NT5E
IL10RB
MST1R
DPF2
TRIM37
SNRNP200
ATP4A
TRIP11
TRIM25
RPS3
PPBP
RPL8
CLDN1
DDX1
SPINT2
PDCD6IP
IAPP
CEBPB
CCL20
CD1D
CD80
WDR1
TAF6
DYNC2I1
XYLB
CAPN1
BECN1
CTSG
RPL27
TICAM1
PSMC5
LIF
PYCARD
SOCS3
TRIM31
KLF6
KPNA2
CCR7
RPL6
SF3B4
TOMM40
MUC5B
RBCK1
STX3
TREM1
RPL23
ITIH4
PSENEN
ST14
CD63
FGF19
NAMPT
RPL19
IL11
HNRNPD
GUCY2C
FGF7
BAD
GTF2IRD1
FAM135A
CNTN1
KCNK3
MYOCD
PTPN6
HCG4B
KRT9
LTBP1
TNFRSF13C
MEG8
IL10RA
SLPI
CD86
HSP90B1
ERN1
ZFHX3
SNAI1
HLA-J
RDX
SCRIB
CCL18
UPF1
MIR25
SARS2
C1QC
ACOT8
ATP6V0C
PSMA6
ILF3
POLR2B
PBRM1
TACR2
FST
SPN
TRHR
NCR1
SARS1
PLS3
TNFSF4
MIR197
SV2A
ITGB6
TBX4
BCYRN1
MAVS
PPP1R10
PSMB4
ZBTB24
LOC132090445
ADAM12
MIR9-1
ZFP36
PSMD4
MAGI2
FCGR1A
TCF12
IL1RAPL2
CLCN4
CLPTM1
COLEC11
SCG5
UBE2I
MYH10
RUBCN
CALB2
AQP4
RNPC3
CHST6
CCR6
FGD4
SPHK1
TSPAN7
GALNT3
OSM
MAPKAPK3
SELPLG
PDLIM3
DANCR
FGF12
RACK1
C8B
GHRHR
FPR2
CD9
IKBKE
DBR1
PMEL
AFF4
TRC-GCA24-1
ATP1B1
ITGA5
B4GALNT2
DHX16
CRADD
DGCR8
SAFB
MIR342
MIR193B
RNH1
UBE2L3
BRD2
PCSK6
NTS
CAPN10
ACTG2
ATG16L1
CXCL2
HLA-DRB3
SOX4
MYO18A
CD38
ADAMTS4
TLR1
DEFB4A
CTPS1
CCDC39
CXCL9
PIK3C3
EMC1
CISH
NALT1
NANS
DLG2
ZBTB20
HERC1
SLAMF6
GAS8
MTAP
GUCY1A1
TGM6
DNAI1
IL21R
HCK
IL24
CD244
MIR215
SLX1A-SULT1A3
ABCF1
ITGA1
FBL
COG1
MIR324
PSMD2
CCDC88A
GJA3
MIR486-1
GTF2H4
GNB2
CLEC4M
SSTR5
MIR181A2
PSMD3
CCNO
SFPQ
ATP5F1B
DNAAF4
PIN1
FAS-AS1
PPP1CA
PSMA7
POLR2C
GHRH
SUPT16H
MAPK9
TAF2
ANGPTL3
MAP2K3
TRIM8
MIR191
PGRMC1
MMP7
PLCH2
SLC22A6
DDX5
MIR483
PLOD3
RPS16
NME8
SDC1
MIR485
CD69
MIR199B
GPER1
CHRM1
IGKC
ST6GAL1
MIR125B1
GYPE
HNRNPC
SMAD1
IFNL3
IQSEC1
MIPEP
PAK2
PSMA2
CFTR-AS1
DNAH1
ACSL3
MIRLET7I
MAP1LC3A
MAP3K5
CPQ
EIF3G
POLR2E
UCP3
MIRLET7E
SMAD9
CCDC40
EIF4EBP1
PTAFR
TEC
DNM3
SCT
HPX
LILRB1
TLR8
SLC6A14
AQP5
G3BP1
P2RY11
TBX22
RPS9
PRDM1
MASP2
MUC4
JUNB
IFITM5
FLG2
TRIM26
BIRC2
GSK3A
RAB5A
FCN3
GCKR
YWHAZ
MLKL
MIR26A1
RNF43
LRP1B
ACLY
ATP2C1
TRIM22
CXCR5
SF3A1
ACTN1
NUP54
MIR206
CRK
TRE-TTC3-1
B3GAT1
LILRA4
MIR24-1
FCN1
NUP160
ADAM22
PSMA1
DUSP1
APOBEC3G
PRMT5
RPL10L
DNAJB1
CSF2RB
RSPH3
HNRNPL
TBX21
GANAB
TPP2
CDC25B
MAGED2
CTTN
ACAA2
PSMC2
RELB
FABP5
NUP153
RPL17
CASP6
HYDIN
ERVFRD-1
TMPRSS15
CD207
CIB1
KPNA5
CA4
DUSP19
CD99
CPSF3
RPL21
S1PR1
EIF4A1
LARP1
UTP4
YBX3
MIRLET7A1
CPLX1
TNFRSF4
SP3
NUP188
NSMCE3
RUVBL2
UBE2D1
TNFRSF6B
ADARB1
SLC26A9
SMU1
RBBP4
PIAS1
EEF1D
LPO
LAT
MIR33A
CCNT1
ROM1
RPS15
DNAAF11
NUP37
PXDNL
GYPC
SYNCRIP
HLA-DMB
KRT2
FCER2
MIR27B
MEX3A
SPTBN4
POLR2J
CFL1
FUT2
IL23A
CHKB-CPT1B
RDH11
PSMB2
MVP
HNF1A-AS1
IGLL1
IPO5
RPS5
MRC1
NUP88
TSLP
HLA-K
MYOF
CCL21
LOC111674472
HCCAT5
PSMD14
MPIG6B
OMP
SUPT5H
RPL7A
ADORA2B
PLEK
ZFAS1
FARSB
RPL13
SEC13
CD1B
HDC
HLA-DQA2
RBMX
PRDX6
SNW1
UBE2N
KRT6A
KLRD1
TLR6
DCLRE1B
MIR532
KLK11
C1QTNF5
DHRS2
MIR423
CSNK1A1
RPS2
MAGEA3
NPPC
ZMYND10
PCDHGA1
SNHG1
IL37
ABCB10
PSMB1
FDPS
ATP12A
PSMA5
AGFG1
NOX4
PAPPA-AS1
PLA2G2D
KIR2DL1
TSPOAP1
LGALS9
DCTN4
DNAAF5
RPS4X
ILDR1
CLEC18A
DNAAF2
PTGFR
FKBP1A
TBXT
C1GALT1C1
RPS3A
IL22
ST3GAL4
EBI3
UNC93B1
CCR5AS
MOV10
SLAMF1
DSCAM-AS1
CGAS
ERVK-6
TRAF1
FAU
TRV-AAC1-4
RIPK3
CLEC5A
APOBEC3F
ISG20
IFNL4
HERC5
RPL22
SLC1A5
HLA-DMA
IFI16
KPNA4
DCAF1
IFNA21
IFNL1
ZC3HAV1
OAS3
DOCK2
NOTCH4
CD74
IL27
IL16
ILF2
CCL19
IFNAR2-IL10RB
HLA-DQB2
SP100
PAF1
DNAL1
SERPINB3
IFNA8
EPS15
SPAG1
CTR9
CCL7
CCR4
IFNA10
HLA-DOB
DDX17
LAMP3
LINC01191
DRC1
IFNA6
MIR136
ACP3
TANK
DNAI2
POLR2D
PSMD7
IFNA7
TOLLIP
POLR2H
MIR181C
RSPH9
TRADD
TFDP1
PTBP1
LOC654780
RNY3
DNAAF1
ODAD1
RN7SL1
POLR2G
IFNA14
ERV3-1
CFAP298
TRAC
DHX58
POLR2I
ZC3H12A
TRP-AGG2-5
RSPH1
HLA-DOA
KPNA6
IFNA4
TRD-GTC9-1
CCDC65
NOD1
IFNA17
BNIP3
DNAAF3
MIR302A
IFIT1
KLRG1
PPP1CC
ATF3
NMT1
CCDC103
NOLC1
MARCHF8
ODAD2
CXCR6
TIRAP
IGF2BP1
DHX15
LY96
RAB4B-EGLN2
CXCL11
IL32
IFNA13
CD58
DEFB1
IFNA5
PCBP1
PSMD1
LAG3
GBP1
IQGAP1
CALCOCO2
CCL26
IGF2-AS
TRIM14
LGALS3BP
POLR2K
LINC01587
MAP1LC3B
IL18BP
SIGLEC1
RPL18A
CPSF1
SND1
KIR2DL2
MIR455
DDX6
NMBR
CD2
TNPO1
VPS4B
FBXW11
DHX8
IFI6
PSMB5
MIR1-2
SNRNP70
CARMN
ULK1
LINC01194
IFNA16
SNORD1A
CXCL5
RBM14
CXCL13
FKBP8
ETV1
MIR302C
IRF2
TTF2
APCS
PCSK5
YTHDF2
HGS
MIR99B
AIM2
RPL7
METTL3
NCBP1
DNAAF6
MIR188
NFKBIL1
DDX21
NLRX1
BAG6
LAIR1
BCL2L2
AGPAT1
RNY1
BACH2
ASGR2
KLRB1
COPS6
SNHG8
MIR330
MIR503
SERPINB2
TARBP2
UBE2C
TRIM34
RPL13A
MIR134
ANXA6
RPL4
CKMT2
PSMD11
OGA
APOBEC3A
UBE2D2
LSM14A
TRN-GTT2-1
RPL27A
GP2
IL1RL1
CHMP5
CDC34
MARCO
GTF2F1
EIF3F
PRPF6
RPL23A
RNF135
NUP85
HNRNPM
DPP10
DEFA1
MIR128-2
PSMB3
KLF2
DUOX1
RAB8A
KRT4
FGF5
MIR33B
CKMT1B
CD1C
TXNRD1
HNRNPUL1
YWHAQ
IGHG1
M6PR
SF3B3
PSMB6
ASGR1
TIMD4
NMB
CCL24
PSMA4
POLI
KRT13
NHERF2
CREM
PIP
MCRS1
SIRT3
CLIC1
CD27-AS1
TRIM41
RPL36
SNORD44
[truncated: 1,410 more rows]

## Sheet: S Fig.1B
molecule name	gene
Furfuryl alcohol	FUCA1
3,7-Dimethyl-6,11-dodecadien-1-ol	AR
3,7-Dimethyl-6,11-dodecadien-1-ol	ESR1
3,7-Dimethyl-6,11-dodecadien-1-ol	NR1I3
3,7-Dimethyl-6,11-dodecadien-1-ol	CYP19A1
3,7-Dimethyl-6,11-dodecadien-1-ol	NR1H3
3,7-Dimethyl-6,11-dodecadien-1-ol	CHRM2
3,7-Dimethyl-6,11-dodecadien-1-ol	ACHE
3,7-Dimethyl-6,11-dodecadien-1-ol	SLC6A2
3,7-Dimethyl-6,11-dodecadien-1-ol	SLC6A4
3,7-Dimethyl-6,11-dodecadien-1-ol	CYP2C19
3,7-Dimethyl-6,11-dodecadien-1-ol	SQLE
3,7-Dimethyl-6,11-dodecadien-1-ol	PTPN1
3,7-Dimethyl-6,11-dodecadien-1-ol	CYP17A1
3,7-Dimethyl-6,11-dodecadien-1-ol	ESR2
3,7-Dimethyl-6,11-dodecadien-1-ol	SHBG
3,7-Dimethyl-6,11-dodecadien-1-ol	HMGCR
3,7-Dimethyl-6,11-dodecadien-1-ol	BCHE
3,7-Dimethyl-6,11-dodecadien-1-ol	CNR1
3,7-Dimethyl-6,11-dodecadien-1-ol	SREBF2
3,7-Dimethyl-6,11-dodecadien-1-ol	FABP4
3,7-Dimethyl-6,11-dodecadien-1-ol	FABP3
3,7-Dimethyl-6,11-dodecadien-1-ol	FABP5
3,7-Dimethyl-6,11-dodecadien-1-ol	PPARD
3,7-Dimethyl-6,11-dodecadien-1-ol	FABP1
3,7-Dimethyl-6,11-dodecadien-1-ol	CNR2
3,7-Dimethyl-6,11-dodecadien-1-ol	GABBR1
3,7-Dimethyl-6,11-dodecadien-1-ol	PRKCD
3,7-Dimethyl-6,11-dodecadien-1-ol	NPC1L1
3,7-Dimethyl-6,11-dodecadien-1-ol	PSEN2
3,7-Dimethyl-6,11-dodecadien-1-ol	SCD
3,7-Dimethyl-6,11-dodecadien-1-ol	JAK2
3,7-Dimethyl-6,11-dodecadien-1-ol	GCGR
3,7-Dimethyl-6,11-dodecadien-1-ol	FAAH
3,7-Dimethyl-6,11-dodecadien-1-ol	EPHX2
3,7-Dimethyl-6,11-dodecadien-1-ol	GCK
3,7-Dimethyl-6,11-dodecadien-1-ol	CHRM4
3,7-Dimethyl-6,11-dodecadien-1-ol	CHRM5
3,7-Dimethyl-6,11-dodecadien-1-ol	PTPN6
3,7-Dimethyl-6,11-dodecadien-1-ol	PTPN2
3,7-Dimethyl-6,11-dodecadien-1-ol	MDM2
3,7-Dimethyl-6,11-dodecadien-1-ol	SERPINA6
3,7-Dimethyl-6,11-dodecadien-1-ol	PER2
3,7-Dimethyl-6,11-dodecadien-1-ol	F2R
3,7-Dimethyl-6,11-dodecadien-1-ol	CYP11B1
3,7-Dimethyl-6,11-dodecadien-1-ol	CYP11B2
3,7-Dimethyl-6,11-dodecadien-1-ol	CYP3A4
3,7-Dimethyl-6,11-dodecadien-1-ol	PLA2G7
3,7-Dimethyl-6,11-dodecadien-1-ol	G6PD
3,7-Dimethyl-6,11-dodecadien-1-ol	PRKCG
3,7-Dimethyl-6,11-dodecadien-1-ol	PRKCB
3,7-Dimethyl-6,11-dodecadien-1-ol	PRKCE
3,7-Dimethyl-6,11-dodecadien-1-ol	PRKCQ
3,7-Dimethyl-6,11-dodecadien-1-ol	RASGRP1
3,7-Dimethyl-6,11-dodecadien-1-ol	HSD11B1
3,7-Dimethyl-6,11-dodecadien-1-ol	TRPA1
3,7-Dimethyl-6,11-dodecadien-1-ol	AKR1C3
3,7-Dimethyl-6,11-dodecadien-1-ol	STS
3,7-Dimethyl-6,11-dodecadien-1-ol	CES2
3,7-Dimethyl-6,11-dodecadien-1-ol	PIM1
3,7-Dimethyl-6,11-dodecadien-1-ol	PYGL
3,7-Dimethyl-6,11-dodecadien-1-ol	PIM3
3,7-Dimethyl-6,11-dodecadien-1-ol	FFAR1
3,7-Dimethyl-6,11-dodecadien-1-ol	LIPE
3,7-Dimethyl-6,11-dodecadien-1-ol	KCNA3
1-Tetracosanol	CA2
1-Tetracosanol	CA3
1-Tetracosanol	CA12
1-Tetracosanol	CA9
1-Tetracosanol	CA4
1-Tetracosanol	CA5B
1-Tetracosanol	PTPN22
1-Tetracosanol	CA5A
1-Tetracosanol	IDO1
1-Tetracosanol	FYN
1-Tetracosanol	CA6
1-Tetracosanol	HDAC6
1-Tetracosanol	HDAC8
1-Tetracosanol	CA1
1-Tetracosanol	ACHE
1-Tetracosanol	NQO2
1-Tetracosanol	METAP2
Phenol	CA2
Phenol	CA3
Phenol	CA12
Phenol	CA9
Phenol	CA4
Phenol	CA5B
Phenol	PTPN22
Phenol	CA5A
Phenol	IDO1
Phenol	FYN
Phenol	CA6
Phenol	HDAC6
Phenol	HDAC8
Phenol	CA1
Phenol	ACHE
Phenol	NQO2
Phenol	METAP2
4-Methoxyphenol	CA12
4-Methoxyphenol	CA9
4-Methoxyphenol	CA1
4-Methoxyphenol	CA2
4-Methoxyphenol	CA7
4-Methoxyphenol	CA14
4-Methoxyphenol	NQO1
4-Methoxyphenol	MAP2
4-Methoxyphenol	ALDH5A1
4-Methoxyphenol	ABAT
4-Methoxyphenol	DAO
4-Methoxyphenol	DBH
4-Methoxyphenol	CYP1A2
4-Methoxyphenol	HSD17B3
4-Methoxyphenol	PARP1
2,6-dimethoxyphenol	CA7
2,6-dimethoxyphenol	CA12
2,6-dimethoxyphenol	CA9
2,6-dimethoxyphenol	CA2
2,6-dimethoxyphenol	CA1
2,6-dimethoxyphenol	CA14
2,6-dimethoxyphenol	MAOB
2,6-dimethoxyphenol	CA13
2,6-dimethoxyphenol	PARP1
2,6-dimethoxyphenol	BACE1
2,6-dimethoxyphenol	CDK5R1
2,6-dimethoxyphenol	CDK2
2,6-dimethoxyphenol	CDK9
2,6-dimethoxyphenol	DYRK1A
2,6-dimethoxyphenol	FYN
2,6-dimethoxyphenol	CA6
2,3-Dimethoxyphenol	CA7
2,3-Dimethoxyphenol	CA12
2,3-Dimethoxyphenol	CA9
2,3-Dimethoxyphenol	CA2
2,3-Dimethoxyphenol	MAOB
2,3-Dimethoxyphenol	CA1
2,3-Dimethoxyphenol	CA14
2,3-Dimethoxyphenol	CA13
2,3-Dimethoxyphenol	ADORA1
2,3-Dimethoxyphenol	ADORA2A
2,3-Dimethoxyphenol	MPI
2,3-Dimethoxyphenol	DBH
2,3-Dimethoxyphenol	DAO
2,3-Dimethoxyphenol	PARP1
2,3-Dimethoxyphenol	BACE1
2,3-Dimethoxyphenol	FYN
2,3-Dimethoxyphenol	CA6
5-tert-Butylpyrogallol	CA2
5-tert-Butylpyrogallol	MAPT
5-tert-Butylpyrogallol	KDM4E
5-tert-Butylpyrogallol	DRD5
5-tert-Butylpyrogallol	MTNR1A
5-tert-Butylpyrogallol	MTNR1B
5-tert-Butylpyrogallol	DRD3
5-tert-Butylpyrogallol	SLC6A3
5-tert-Butylpyrogallol	RNASEH1
5-tert-Butylpyrogallol	DRD2
5-tert-Butylpyrogallol	DRD4
5-tert-Butylpyrogallol	GAPDH
5-tert-Butylpyrogallol	CA4
5-tert-Butylpyrogallol	NQO2
5-tert-Butylpyrogallol	TRPA1
5-tert-Butylpyrogallol	TYR
5-tert-Butylpyrogallol	TTR
5-tert-Butylpyrogallol	ALOX12
5-tert-Butylpyrogallol	LTB4R
5-tert-Butylpyrogallol	ALOX5
5-tert-Butylpyrogallol	PTPN22
5-tert-Butylpyrogallol	BCL2L1
5-tert-Butylpyrogallol	BCL2
5-tert-Butylpyrogallol	IDO1
5-tert-Butylpyrogallol	PTGS1
5-tert-Butylpyrogallol	SLC6A2
5-tert-Butylpyrogallol	ESR1
5-tert-Butylpyrogallol	ESR2
5-tert-Butylpyrogallol	AR
5-tert-Butylpyrogallol	POLB
5-tert-Butylpyrogallol	CCNE1
5-tert-Butylpyrogallol	PTK2B
5-tert-Butylpyrogallol	DAO
5-tert-Butylpyrogallol	GABRA1
5-tert-Butylpyrogallol	METAP2
5-tert-Butylpyrogallol	COMT
5-tert-Butylpyrogallol	DRD1
D-Limonene	PPARA
D-Limonene	CNR2
D-Limonene	NR1H3
D-Limonene	CYP19A1
2,3-Dehydro-1,8-cineole	HIF1A
2,3-Dehydro-1,8-cineole	NPC1L1
2,3-Dehydro-1,8-cineole	CYP19A1
2,3-Dehydro-1,8-cineole	TBXA2R
2,3-Dehydro-1,8-cineole	TTL
2,3-Dehydro-1,8-cineole	AR
2,3-Dehydro-1,8-cineole	NR1H3
2,3-Dehydro-1,8-cineole	NR1H2
1,8-Cineole	CYP19A1
1,8-Cineole	SHH
1,8-Cineole	CYP51A1
1,8-Cineole	ACHE
4-Terpineol	AR
4-Terpineol	CYP19A1
4-Terpineol	CA2
4-Terpineol	CA1
4-Terpineol	CA4
4-Terpineol	RORC
4-Terpineol	SREBF2
4-Terpineol	NPC1L1
4-Terpineol	NR1H3
4-Terpineol	HMGCR
4-Terpineol	TRPM8
4-Terpineol	ESR2
4-Terpineol	CHRM2
4-Terpineol	CYP17A1
4-Terpineol	PTPN1
4-Terpineol	RORA
4-Terpineol	SQLE
4-Terpineol	DRD2
4-Terpineol	SLC6A4
4-Terpineol	CYP51A1
4-Terpineol	PPARA
4-Terpineol	PPARD
4-Terpineol	G6PD
4-Terpineol	ESR1
4-Terpineol	ACHE
4-Terpineol	ADRA2C
4-Terpineol	HSD17B2
4-Terpineol	SHBG
4-Terpineol	SLC6A2
4-Terpineol	NR3C1
4-Terpineol	NR3C2
4-Terpineol	BCHE
4-Terpineol	PTPRF
4-Terpineol	PTPN2
4-Terpineol	PLA2G1B
4-Terpineol	ACP1
4-Terpineol	AKR1B10
L-α-Terpineo	AR
L-α-Terpineo	CA2
L-α-Terpineo	CA1
L-α-Terpineo	CA4
L-α-Terpineo	NR1H3
L-α-Terpineo	CYP19A1
L-α-Terpineo	TRPM8
L-α-Terpineo	NR1I3
L-α-Terpineo	PTPN1
L-α-Terpineo	CHRM2
L-α-Terpineo	BCHE
L-α-Terpineo	SREBF2
L-α-Terpineo	NPC1L1
L-α-Terpineo	SLC6A4
L-α-Terpineo	SQLE
L-α-Terpineo	ESR1
L-α-Terpineo	ACHE
L-α-Terpineo	SLC6A2
L-α-Terpineo	PTPRF
L-α-Terpineo	PTPN2
L-α-Terpineo	PLA2G1B
L-α-Terpineo	CDC25B
L-α-Terpineo	ACP1
L-α-Terpineo	AKR1B10
L-α-Terpineo	ESR2
L-α-Terpineo	CYP17A1
L-α-Terpineo	ATP12A
L-α-Terpineo	PTPN6
L-α-Terpineo	DRD2
L-α-Terpineo	CYP51A1
L-α-Terpineo	CYP2C19
L-α-Terpineo	FABP4
L-α-Terpineo	PPARG
L-α-Terpineo	PPARA
L-α-Terpineo	FABP3
L-α-Terpineo	FABP5
L-α-Terpineo	PPARD
L-α-Terpineo	FABP1
L-α-Terpineo	RORA
L-α-Terpineo	NR3C2
L-α-Terpineo	CD81
L-α-Terpineo	HSD11B1
L-α-Terpineo	G6PD
L-α-Terpineo	SCD
L-α-Terpineo	NR3C1
L-α-Terpineo	SIGMAR1
L-α-Terpineo	SHBG
β-Caryophyllene	PPARA
β-Caryophyllene	CNR2
β-Caryophyllene	FAAH
β-Caryophyllene	TRPV1
Caryophyllene oxide	SQLE
Caryophyllene oxide	LSS
Caryophyllene oxide	SLC6A4
Caryophyllene oxide	SLC6A3
4-Hydroxy-4-methyl-2-pentanone	HDAC3
4-Hydroxy-4-methyl-2-pentanone	HMGCR
2',4'-Dimethoxyacetophenone	ERN1
2',4'-Dimethoxyacetophenone	MAOB
2',4'-Dimethoxyacetophenone	ACHE
2',4'-Dimethoxyacetophenone	CA9
2',4'-Dimethoxyacetophenone	CA2
2',4'-Dimethoxyacetophenone	CA7
2',4'-Dimethoxyacetophenone	CA1
2',4'-Dimethoxyacetophenone	CA12
2',4'-Dimethoxyacetophenone	CA14
2',4'-Dimethoxyacetophenone	TGM2
2',4'-Dimethoxyacetophenone	GSK3B
2',4'-Dimethoxyacetophenone	MGLL
2',4'-Dimethoxyacetophenone	FAAH
2',4'-Dimethoxyacetophenone	ADAMTS5
2',4'-Dimethoxyacetophenone	CYP11B1
2',4'-Dimethoxyacetophenone	CYP11B2
2',4'-Dimethoxyacetophenone	CDC7
2',4'-Dimethoxyacetophenone	TYMP
2',4'-Dimethoxyacetophenone	SOAT1
2',4'-Dimethoxyacetophenone	ELANE
2',4'-Dimethoxyacetophenone	HMGCR
2',4'-Dimethoxyacetophenone	ADORA2A
2',4'-Dimethoxyacetophenone	CES1
2',4'-Dimethoxyacetophenone	CES2
2',4'-Dimethoxyacetophenone	RGS4
2',4'-Dimethoxyacetophenone	CASP3
2',4'-Dimethoxyacetophenone	NAAA
2',4'-Dimethoxyacetophenone	MIF
3-Methyl butanoic acid	HDAC3
3-Methyl butanoic acid	EGLN1
3-Methyl butanoic acid	SLC6A1
3-Methyl butanoic acid	GABRA1
3-Methyl butanoic acid	GABRA3
3-Methyl butanoic acid	GABRA2
3-Methyl butanoic acid	GABBR2
3-Methyl butanoic acid	GABRR1
3-Methyl butanoic acid	SLC6A11
3-Methyl butanoic acid	SLC22A6
3-Methyl butanoic acid	SLC6A13
2-（dimethylamino）ethyl phenylacetate	CHRM4
2-（dimethylamino）ethyl phenylacetate	CHRM2
2-（dimethylamino）ethyl phenylacetate	CHRM1
2-（dimethylamino）ethyl phenylacetate	CHRM3
2-（dimethylamino）ethyl phenylacetate	SIGMAR1
2-（dimethylamino）ethyl phenylacetate	CHRM5
2-（dimethylamino）ethyl phenylacetate	SLC6A3
2-（dimethylamino）ethyl phenylacetate	HTR3A
2-（dimethylamino）ethyl phenylacetate	HTR7
2-（dimethylamino）ethyl phenylacetate	HRH4
2-（dimethylamino）ethyl phenylacetate	CTSC
2-（dimethylamino）ethyl phenylacetate	DPP4
2-（dimethylamino）ethyl phenylacetate	CYP2D6
2-（dimethylamino）ethyl phenylacetate	BAZ2A
2-（dimethylamino）ethyl phenylacetate	PDE8B
2-（dimethylamino）ethyl phenylacetate	MCHR1
2-（dimethylamino）ethyl phenylacetate	DPP8
2-（dimethylamino）ethyl phenylacetate	DPP9
2-（dimethylamino）ethyl phenylacetate	HTR1B
2-（dimethylamino）ethyl phenylacetate	HRH3
2-（dimethylamino）ethyl phenylacetate	ADRA2C
2-（dimethylamino）ethyl phenylacetate	MAOA
2-（dimethylamino）ethyl phenylacetate	HTR1A
2-（dimethylamino）ethyl phenylacetate	HTR6
2-（dimethylamino）ethyl phenylacetate	CHRNA3
2-（dimethylamino）ethyl phenylacetate	FAP
2-（dimethylamino）ethyl phenylacetate	ELANE
2-（dimethylamino）ethyl phenylacetate	KCNMA1
2-（dimethylamino）ethyl phenylacetate	DRD5
2-（dimethylamino）ethyl phenylacetate	DRD1
2-（dimethylamino）ethyl phenylacetate	DRD4
2-（dimethylamino）ethyl phenylacetate	MC4R
2-（dimethylamino）ethyl phenylacetate	HTR1F
2-（dimethylamino）ethyl phenylacetate	HTR1D
2-（dimethylamino）ethyl phenylacetate	DRD3
2-（dimethylamino）ethyl phenylacetate	CCL2
2-（dimethylamino）ethyl phenylacetate	ROCK2
2-（dimethylamino）ethyl phenylacetate	MYLK
2-（dimethylamino）ethyl phenylacetate	ROCK2
2-（dimethylamino）ethyl phenylacetate	PKN2
2-（dimethylamino）ethyl phenylacetate	ROCK1
2-（dimethylamino）ethyl phenylacetate	PKN1
2-（dimethylamino）ethyl phenylacetate	PRKCE
2-（dimethylamino）ethyl phenylacetate	RPS6KA5
2-（dimethylamino）ethyl phenylacetate	KDM1A
2-（dimethylamino）ethyl phenylacetate	ADRA2A
2-（dimethylamino）ethyl phenylacetate	ADRA2B
2-（dimethylamino）ethyl phenylacetate	ADRA1A
2-（dimethylamino）ethyl phenylacetate	ADRA1B
2-（dimethylamino）ethyl phenylacetate	HSD11B1
2-（dimethylamino）ethyl phenylacetate	HPGDS
2-（dimethylamino）ethyl phenylacetate	DPP7
2-（dimethylamino）ethyl phenylacetate	HRH2
2-（dimethylamino）ethyl phenylacetate	CHRNA4
2-（dimethylamino）ethyl phenylacetate	CHRNB1
2-（dimethylamino）ethyl phenylacetate	CHRNA3
2-（dimethylamino）ethyl phenylacetate	LTA4H
2-（dimethylamino）ethyl phenylacetate	IKBKB
2-（dimethylamino）ethyl phenylacetate	SCN4A
2-（dimethylamino）ethyl phenylacetate	PRKCD
2-（dimethylamino）ethyl phenylacetate	PRKCH
2-（dimethylamino）ethyl phenylacetate	PRKCQ
2-（dimethylamino）ethyl phenylacetate	CHRNB3
2-（dimethylamino）ethyl phenylacetate	PARP1
2-（dimethylamino）ethyl phenylacetate	APEX1
2-（dimethylamino）ethyl phenylacetate	CCNE2
2-（dimethylamino）ethyl phenylacetate	MET
2-（dimethylamino）ethyl phenylacetate	AOC3
2-（dimethylamino）ethyl phenylacetate	PBK
2-（dimethylamino）ethyl phenylacetate	IRAK4
2-（dimethylamino）ethyl phenylacetate	NQO2
2-（dimethylamino）ethyl phenylacetate	TERT
2-（dimethylamino）ethyl phenylacetate	CTSK
2-（dimethylamino）ethyl phenylacetate	AKT1
2-（dimethylamino）ethyl phenylacetate	PIM1
2-（dimethylamino）ethyl phenylacetate	PIM2
2-（dimethylamino）ethyl phenylacetate	PRMT6
2-（dimethylamino）ethyl phenylacetate	HTR4
2-（dimethylamino）ethyl phenylacetate	XIAP
2-（dimethylamino）ethyl phenylacetate	CARM1
2-（dimethylamino）ethyl phenylacetate	CHEK1
2-（dimethylamino）ethyl phenylacetate	CHUK
2-（dimethylamino）ethyl phenylacetate	KDR
2-（dimethylamino）ethyl phenylacetate	ADRB1
2-（dimethylamino）ethyl phenylacetate	CCR4
2-（dimethylamino）ethyl phenylacetate	NQO1
2-（dimethylamino）ethyl phenylacetate	TLR9
2-（dimethylamino）ethyl phenylacetate	PRCP
2-（dimethylamino）ethyl phenylacetate	HTT
Bis-（3,5,5-trimethylhexyl） phthalate	PRKCD
Bis-（3,5,5-trimethylhexyl） phthalate	ERBB2
Bis-（3,5,5-trimethylhexyl） phthalate	EGFR
Bis-（3,5,5-trimethylhexyl） phthalate	SCN4A
Bis-（3,5,5-trimethylhexyl） phthalate	PTPN1
Bis-（3,5,5-trimethylhexyl） phthalate	PRKCA
Bis-（3,5,5-trimethylhexyl） phthalate	CRHR1
Bis-（3,5,5-trimethylhexyl） phthalate	SMO
Bis-（3,5,5-trimethylhexyl） phthalate	GABRB3
Bis-（3,5,5-trimethylhexyl） phthalate	GABRB3
Bis-（3,5,5-trimethylhexyl） phthalate	GABRB3
Bis-（3,5,5-trimethylhexyl） phthalate	GABRA2
Bis-（3,5,5-trimethylhexyl） phthalate	AR
Bis-（3,5,5-trimethylhexyl） phthalate	SRD5A1
Bis-（3,5,5-trimethylhexyl） phthalate	AVPR1A
Bis-（3,5,5-trimethylhexyl） phthalate	ALOX5AP
Bis-（3,5,5-trimethylhexyl） phthalate	CASP3
Bis-（3,5,5-trimethylhexyl） phthalate	KCNK2
Bis-（3,5,5-trimethylhexyl） phthalate	PDE10A
Bis-（3,5,5-trimethylhexyl） phthalate	RORC
Bis-（3,5,5-trimethylhexyl） phthalate	HTR6
Bis-（3,5,5-trimethylhexyl） phthalate	TMIGD3
Bis-（3,5,5-trimethylhexyl） phthalate	PTAFR
Bis-（3,5,5-trimethylhexyl） phthalate	PREP
Bis-（3,5,5-trimethylhexyl） phthalate	CTSS
Bis-（3,5,5-trimethylhexyl） phthalate	TSPO
Bis-（3,5,5-trimethylhexyl） phthalate	FAAH
Bis-（3,5,5-trimethylhexyl） phthalate	MDM2
Bis-（3,5,5-trimethylhexyl） phthalate	PTGES
Bis-（3,5,5-trimethylhexyl） phthalate	PDE4B
Bis-（3,5,5-trimethylhexyl） phthalate	F2R
Bis-（3,5,5-trimethylhexyl） phthalate	TGFBR1
Bis-（3,5,5-trimethylhexyl） phthalate	GHSR
Bis-（3,5,5-trimethylhexyl） phthalate	GPBAR1
Bis-（3,5,5-trimethylhexyl） phthalate	HSD17B2
Bis-（3,5,5-trimethylhexyl） phthalate	FLT1
Bis-（3,5,5-trimethylhexyl） phthalate	PDGFRB
Bis-（3,5,5-trimethylhexyl） phthalate	KIT
Bis-（3,5,5-trimethylhexyl） phthalate	PGR
Bis-（3,5,5-trimethylhexyl） phthalate	CCKBR
Bis-（3,5,5-trimethylhexyl） phthalate	HCRTR2
Bis-（3,5,5-trimethylhexyl） phthalate	PTGDR2
Bis-（3,5,5-trimethylhexyl） phthalate	HCRTR1
Bis-（3,5,5-trimethylhexyl） phthalate	OXTR
Bis-（3,5,5-trimethylhexyl） phthalate	CACNA1D
Bis-（3,5,5-trimethylhexyl） phthalate	GRM2
Bis-（3,5,5-trimethylhexyl） phthalate	FKBP1A
Bis-（3,5,5-trimethylhexyl） phthalate	NR3C1
Bis-（3,5,5-trimethylhexyl） phthalate	FNTA
Bis-（3,5,5-trimethylhexyl） phthalate	KCNJ5
Bis-（3,5,5-trimethylhexyl） phthalate	KCNJ6
Bis-（3,5,5-trimethylhexyl） phthalate	TRPV1
Bis-（3,5,5-trimethylhexyl） phthalate	OPRK1
Bis-（3,5,5-trimethylhexyl） phthalate	PDE5A
Bis-（3,5,5-trimethylhexyl） phthalate	PGGT1B
Bis-（3,5,5-trimethylhexyl） phthalate	CCR1
Bis-（3,5,5-trimethylhexyl） phthalate	ELANE
Bis-（3,5,5-trimethylhexyl） phthalate	PANK3
Bis-（3,5,5-trimethylhexyl） phthalate	RAF1
Bis-（3,5,5-trimethylhexyl） phthalate	NR1H4
Bis-（3,5,5-trimethylhexyl） phthalate	HTR1A
Bis-（3,5,5-trimethylhexyl） phthalate	MAPK14
Bis-（3,5,5-trimethylhexyl） phthalate	PIK3CB
Bis-（3,5,5-trimethylhexyl） phthalate	PIK3CA
Bis-（3,5,5-trimethylhexyl） phthalate	ADORA2A
Bis-（3,5,5-trimethylhexyl） phthalate	GRM1
Bis-（3,5,5-trimethylhexyl） phthalate	MTNR1A
Bis-（3,5,5-trimethylhexyl） phthalate	ALOX15
Bis-（3,5,5-trimethylhexyl） phthalate	CDK1
Bis-（3,5,5-trimethylhexyl） phthalate	HSD17B1
Bis-（3,5,5-trimethylhexyl） phthalate	CETP
Bis-（3,5,5-trimethylhexyl） phthalate	LIPE
Bis-（3,5,5-trimethylhexyl） phthalate	MAPK1
Bis-（3,5,5-trimethylhexyl） phthalate	CXCR3
Bis-（3,5,5-trimethylhexyl） phthalate	BRAF
Bis-（3,5,5-trimethylhexyl） phthalate	ABCG2
Bis-（3,5,5-trimethylhexyl） phthalate	MEN1
Bis-（3,5,5-trimethylhexyl） phthalate	CCND1
Bis-（3,5,5-trimethylhexyl） phthalate	P2RX3
Bis-（3,5,5-trimethylhexyl） phthalate	PRKAG1
Bis-（3,5,5-trimethylhexyl） phthalate	SCARB1
Bis-（3,5,5-trimethylhexyl） phthalate	GCGR
Bis-（3,5,5-trimethylhexyl） phthalate	CAPN1
Bis-（3,5,5-trimethylhexyl） phthalate	MAPK11
Bis-（3,5,5-trimethylhexyl） phthalate	GRIN2B
Bis-（3,5,5-trimethylhexyl） phthalate	PPIA
Bis-（3,5,5-trimethylhexyl） phthalate	GRM5
Bis-（3,5,5-trimethylhexyl） phthalate	MCL1
Bis-（3,5,5-trimethylhexyl） phthalate	BCL2L1
Bis-（3,5,5-trimethylhexyl） phthalate	BCL2
Bis-（3,5,5-trimethylhexyl） phthalate	TRPM8
Bis-（3,5,5-trimethylhexyl） phthalate	HTR2C
Bis-（3,5,5-trimethylhexyl） phthalate	PRCP
Bis-（3,5,5-trimethylhexyl） phthalate	PDE4A
Bis-（3,5,5-trimethylhexyl） phthalate	PDE4C
Bis-（3,5,5-trimethylhexyl） phthalate	MCHR1
Bis-（3,5,5-trimethylhexyl） phthalate	HTR2B
Bis-（3,5,5-trimethylhexyl） phthalate	PTPN7
Bis-（3,5,5-trimethylhexyl） phthalate	HTR2A
Bis-（3,5,5-trimethylhexyl） phthalate	ADORA1
Phthalic acid，bis（7-methyloctyl）ester	PRKCD
Phthalic acid，bis（7-methyloctyl）ester	PRKCA
Phthalic acid，bis（7-methyloctyl）ester	PTPN1
Phthalic acid，bis（7-methyloctyl）ester	PDE10A
Phthalic acid，bis（7-methyloctyl）ester	PTPN2
Phthalic acid，bis（7-methyloctyl）ester	EGFR
Phthalic acid，bis（7-methyloctyl）ester	CYP24A1
Phthalic acid，bis（7-methyloctyl）ester	AR
Phthalic acid，bis（7-methyloctyl）ester	FNTA
Phthalic acid，bis（7-methyloctyl）ester	NR3C1
Phthalic acid，bis（7-methyloctyl）ester	PRKDC
Phthalic acid，bis（7-methyloctyl）ester	KCNK2
Phthalic acid，bis（7-methyloctyl）ester	SRD5A1
Phthalic acid，bis（7-methyloctyl）ester	GRM5
Phthalic acid，bis（7-methyloctyl）ester	MMP13
Phthalic acid，bis（7-methyloctyl）ester	IDH1
Phthalic acid，bis（7-methyloctyl）ester	INSR
Phthalic acid，bis（7-methyloctyl）ester	NTRK3
Phthalic acid，bis（7-methyloctyl）ester	CRHR1
Phthalic acid，bis（7-methyloctyl）ester	NPBWR1
Phthalic acid，bis（7-methyloctyl）ester	PGGT1B
Phthalic acid，bis（7-methyloctyl）ester	TACR3
Phthalic acid，bis（7-methyloctyl）ester	CACNA2D1
Phthalic acid，bis（7-methyloctyl）ester	ELOVL6
Phthalic acid，bis（7-methyloctyl）ester	AVPR2
Phthalic acid，bis（7-methyloctyl）ester	AVPR1A
Phthalic acid，bis（7-methyloctyl）ester	EP300
Phthalic acid，bis（7-methyloctyl）ester	MAPK14
Phthalic acid，bis（7-methyloctyl）ester	GCKR
Phthalic acid，bis（7-methyloctyl）ester	MCHR1
Phthalic acid，bis（7-methyloctyl）ester	TRPV1
Phthalic acid，bis（7-methyloctyl）ester	SFRP1
Phthalic acid，bis（7-methyloctyl）ester	PORCN
Phthalic acid，bis（7-methyloctyl）ester	PTGER1
Phthalic acid，bis（7-methyloctyl）ester	NPC1L1
Phthalic acid，bis（7-methyloctyl）ester	PARP1
Phthalic acid，bis（7-methyloctyl）ester	SMO
Phthalic acid，bis（7-methyloctyl）ester	FAAH
Phthalic acid，bis（7-methyloctyl）ester	SGPL1
Diundecyl phthalate	PRKCD
Diundecyl phthalate	PRKCA
Diundecyl phthalate	PTPN2
Diundecyl phthalate	AR
Diundecyl phthalate	PTPN1
Diundecyl phthalate	KCNK2
Lupeol acetate	HSD11B1
Lupeol acetate	PREP
Lupeol acetate	ACHE
Lupeol acetate	PTPN1
Lupeol acetate	TAS2R31
Lupeol acetate	F2
Lupeol acetate	PRSS1
Lupeol acetate	CTRC
Lupeol acetate	VDR
Lupeol acetate	C5AR1
Lupeol acetate	CES2
Lupeol acetate	TNKS
Lupeol acetate	PTGS2
Lupeol acetate	HSD11B2
Lupeol acetate	ATP12A
Lupeol acetate	TRPV1
Lupeol acetate	AR
Lupeol acetate	BRD4
Lupeol acetate	BRD2
Lupeol acetate	BRD3
Lupeol acetate	QPCT
1-Hexene	ACHE
1,3,5,7-Cyclooctatetraene	SLC5A7
1,3,5,7-Cyclooctatetraene	ACHE
3-（1-Methylethenyl）cyclooct-1-ene	PPARA
3-（1-Methylethenyl）cyclooct-1-ene	CNR2
3-（1-Methylethenyl）cyclooct-1-ene	PTPN2
3-（1-Methylethenyl）cyclooct-1-ene	TRPV1
3-（1-Methylethenyl）cyclooct-1-ene	FAAH
3-（1-Methylethenyl）cyclooct-1-ene	CYP19A1
1-hexadecene	CXCR3
1-hexadecene	KCNH2
1-hexadecene	DNM1
1-Heptadecene	CXCR3
1-Heptadecene	DNM1
1-Heptadecene	ACACB
1-Heptadecene	SPHK2
Hexatriacontane	SHBG
Toluene	ACHE
Styrene	RELA
Styrene	ACHE
Benzocyclobutene，Bicyclo[4.2.0]octa-1,3,5-triene	ADORA3
Benzocyclobutene，Bicyclo[4.2.0]octa-1,3,5-triene	AHR
Benzocyclobutene，Bicyclo[4.2.0]octa-1,3,5-triene	CYP1A2
Benzocyclobutene，Bicyclo[4.2.0]octa-1,3,5-triene	ACHE
Benzocyclobutene，Bicyclo[4.2.0]octa-1,3,5-triene	ESR1
Benzocyclobutene，Bicyclo[4.2.0]octa-1,3,5-triene	ESR2
Benzocyclobutene，Bicyclo[4.2.0]octa-1,3,5-triene	SLC6A2
Benzocyclobutene，Bicyclo[4.2.0]octa-1,3,5-triene	SLC6A4
Benzocyclobutene，Bicyclo[4.2.0]octa-1,3,5-triene	SLC6A3
Benzocyclobutene，Bicyclo[4.2.0]octa-1,3,5-triene	TAAR1
2,6-Dimethylfluorobenzene	ACHE
m-Xylene	ACHE
p-Xylene	ACHE
p-Xylene	CYP2A6
Naphthalene	MAOA
Naphthalene	HPRT1
Naphthalene	CYP1A2
1-Methyl-4-（1-methylethenyl）-benzene	PPARA
1-Methyl-4-（1-methylethenyl）-benzene	CNR2
o-Cymene	PPARA
o-Cymene	TAAR1
2,3-Dihydro-1,1,3-trimethyl-3- phenyl-1H-indene	HRH1
2,3-Dihydro-1,1,3-trimethyl-3- phenyl-1H-indene	HTR2A
2,3-Dihydro-1,1,3-trimethyl-3- phenyl-1H-indene	KIF11
Benzonitrile	CYP2A6
Benzonitrile	CA2
Benzonitrile	CA3
Benzonitrile	CA12
Benzonitrile	ALDH1A1
3-Phenylpropanenitrile	CA2
3-Phenylpropanenitrile	CA1
3-Phenylpropanenitrile	CYP2A6
3-Phenylpropanenitrile	IDO1
3-Phenylpropanenitrile	SLC6A2
3-Phenylpropanenitrile	TAAR1
3-Phenylpropanenitrile	ESR1
3-Phenylpropanenitrile	ESR2
3-Phenylpropanenitrile	SLC6A3
1,4;3,6-Dianhydro-α-D-glucopyranose	VEGFA
1,4;3,6-Dianhydro-α-D-glucopyranose	FGF1
1,4;3,6-Dianhydro-α-D-glucopyranose	FGF2
1,4;3,6-Dianhydro-α-D-glucopyranose	HPSE
1,4;3,6-Dianhydro-α-D-glucopyranose	CDK1
1,4;3,6-Dianhydro-α-D-glucopyranose	LGALS4
1,4;3,6-Dianhydro-α-D-glucopyranose	LGALS3
1,4;3,6-Dianhydro-α-D-glucopyranose	LGALS8
1,4;3,6-Dianhydro-α-D-glucopyranose	PSEN2
1,4;3,6-Dianhydro-α-D-glucopyranose	HTR2B
1,4;3,6-Dianhydro-α-D-glucopyranose	ADRA2A
1,4;3,6-Dianhydro-α-D-glucopyranose	ADRA2C
1,4;3,6-Dianhydro-α-D-glucopyranose	ADRA2B
1,4;3,6-Dianhydro-α-D-glucopyranose	DRD1
1,4;3,6-Dianhydro-α-D-glucopyranose	DRD2
1,4;3,6-Dianhydro-α-D-glucopyranose	ADRA1D
1,4;3,6-Dianhydro-α-D-glucopyranose	HTR2A
1,4;3,6-Dianhydro-α-D-glucopyranose	HTR2C
1,4;3,6-Dianhydro-α-D-glucopyranose	DRD3
1,4;3,6-Dianhydro-α-D-glucopyranose	CYP2D6
1,4;3,6-Dianhydro-α-D-glucopyranose	HTR6
1,4;3,6-Dianhydro-α-D-glucopyranose	ADRA1A
1,4;3,6-Dianhydro-α-D-glucopyranose	HTR1B
1,4;3,6-Dianhydro-α-D-glucopyranose	RORC
1,4;3,6-Dianhydro-α-D-glucopyranose	HSP90AA1
1,4;3,6-Dianhydro-α-D-glucopyranose	SLC6A2
1,4;3,6-Dianhydro-α-D-glucopyranose	STAT3
2,2’-Dithienyl	DPP4
3,3’-Dithienyl	NQO2
Indolizine	CA6
Indolizine	CA4
Indolizine	KIF11
Indolizine	HTR3A
Indolizine	CCR1
Indolizine	CCR5
Indolizine	CCR8
Indolizine	NOS1
Indolizine	NOS2
Indolizine	NOS3
Indolizine	MAOB
Indolizine	NQO2
Indolizine	IDO1
Indolizine	BCL2A1
Acetamide	CYP19A1
Acetamide	SHH
Acetamide	CYP51A1
Acetamide	ACHE
Methenamine	NR1I3
Methenamine	CYP19A1
Methenamine	CA2
Methenamine	CA1
Methenamine	CA4
Methenamine	AR
Methenamine	CES1
Methenamine	CES2
Methenamine	ADH1A
Methenamine	ADH1C
Methenamine	SERPINA6
Methenamine	SHBG
Methenamine	G6PD
Methenamine	GABBR1
Methenamine	CTSK
Methenamine	VDR
Methenamine	NPC1L1
Methenamine	NR1H4
Methenamine	GABRA2
Methenamine	GPBAR1
Methenamine	AKR1B10
Methenamine	POLB
trans-Cinnamonitrile	CYP2A6
trans-Cinnamonitrile	RELA
trans-Cinnamonitrile	TRPA1
α,β-Thujone	CYP19A1
α,β-Thujone	CA2
α,β-Thujone	CA1
α,β-Thujone	AR
α,β-Thujone	CA4
α,β-Thujone	ADH1A
α,β-Thujone	ADH1C
α,β-Thujone	NR1I3
α,β-Thujone	PARP1
α,β-Thujone	CTSK
α,β-Thujone	CES1
α,β-Thujone	CES2
α,β-Thujone	MTNR1A
α,β-Thujone	MTNR1B
α,β-Thujone	SRD5A1
α,β-Thujone	NOS2
α,β-Thujone	MAOB
α,β-Thujone	SERPINA6
α,β-Thujone	SHBG
α,β-Thujone	G6PD
α,β-Thujone	GABBR1
α,β-Thujone	CTSL
α,β-Thujone	CTSB
α,β-Thujone	SRD5A2
α,β-Thujone	CHRM1
α,β-Thujone	ADH4
α,β-Thujone	ADH1B
α,β-Thujone	GABRB3
α,β-Thujone	NR1H4
α,β-Thujone	SLC6A2
α,β-Thujone	SLC6A4
α,β-Thujone	SLC6A3
Benzaldehyde	DAO
Benzaldehyde	ADH1A
Benzaldehyde	ADH1B
Benzaldehyde	ERN1
alpha-PHELLANDRENE	PPARA
alpha-PHELLANDRENE	CNR2
alpha-PHELLANDRENE	ADORA1
alpha-PHELLANDRENE	ADORA2A
alpha-PHELLANDRENE	ADORA3
Camphor	NR1I3
Camphor	CYP19A1
Camphor	CA2
Camphor	CA1
Camphor	CA4
Camphor	AR
Camphor	CES1
Camphor	CES2
Camphor	ADH1A
Camphor	ADH1C
Camphor	SERPINA6
Camphor	SHBG
Camphor	G6PD
Camphor	GABBR1
Camphor	CTSK
Camphor	VDR
Camphor	NPC1L1
Camphor	NR1H4
Camphor	GABRA2
Camphor	CDC25A
Camphor	GPBAR1
Camphor	AKR1B10
Camphor	POLB
Moxa smoke	Furfuryl alcohol
Moxa smoke	3,7-Dimethyl-6,11-dodecadien-1-ol
Moxa smoke	1-Tetracosanol
Moxa smoke	Phenol
Moxa smoke	4-Methoxyphenol
Moxa smoke	2,6-dimethoxyphenol
Moxa smoke	2,3-Dimethoxyphenol
Moxa smoke	5-tert-Butylpyrogallol
Moxa smoke	D-Limonene
Moxa smoke	2,3-Dehydro-1,8-cineole
Moxa smoke	1,8-Cineole
Moxa smoke	4-Terpineol
Moxa smoke	L-α-Terpineo
Moxa smoke	β-Caryophyllene
Moxa smoke	Caryophyllene oxide
Moxa smoke	4-Hydroxy-4-methyl-2-pentanone
Moxa smoke	2',4'-Dimethoxyacetophenone
Moxa smoke	3-Methyl butanoic acid
Moxa smoke	2-（dimethylamino）ethyl phenylacetate
Moxa smoke	Bis-（3,5,5-trimethylhexyl） phthalate
Moxa smoke	Phthalic acid，bis（7-methyloctyl）ester
Moxa smoke	Diundecyl phthalate
Moxa smoke	Lupeol acetate
Moxa smoke	1-Hexene
Moxa smoke	1,3,5,7-Cyclooctatetraene
Moxa smoke	3-（1-Methylethenyl）cyclooct-1-ene
Moxa smoke	1-hexadecene
Moxa smoke	1-Heptadecene
Moxa smoke	Hexatriacontane
Moxa smoke	Toluene
Moxa smoke	Styrene
Moxa smoke	Benzocyclobutene，Bicyclo[4.2.0]octa-1,3,5-triene
Moxa smoke	2,6-Dimethylfluorobenzene
Moxa smoke	m-Xylene
Moxa smoke	p-Xylene
Moxa smoke	Naphthalene
Moxa smoke	1-Methyl-4-（1-methylethenyl）-benzene
Moxa smoke	o-Cymene
Moxa smoke	2,3-Dihydro-1,1,3-trimethyl-3- phenyl-1H-indene
Moxa smoke	Benzonitrile
Moxa smoke	3-Phenylpropanenitrile
Moxa smoke	1,4;3,6-Dianhydro-α-D-glucopyranose
Moxa smoke	2,2’-Dithienyl
Moxa smoke	3,3’-Dithienyl
Moxa smoke	Indolizine
Moxa smoke	Acetamide
Moxa smoke	Methenamine
Moxa smoke	trans-Cinnamonitrile
Moxa smoke	α,β-Thujone
Moxa smoke	Benzaldehyde
Moxa smoke	alpha-PHELLANDRENE
Moxa smoke	Camphor

## Sheet: S Fig 2A&Table 2
Results ranked by Degree
1	AKT1	Degree: 89.0		Eigenvector: 0.2047481		LAC: 23.797752		Betweenness: 2027.7372		Closeness: 0.71144277		Network: 75.87847
2	GAPDH	Degree: 89.0		Eigenvector: 0.20733726		LAC: 24.494383		Betweenness: 2244.5273		Closeness: 0.7222222		Network: 76.51658
3	STAT3	Degree: 74.0		Eigenvector: 0.19387819		LAC: 25.864864		Betweenness: 1026.8423		Closeness: 0.6559633		Network: 61.97606
4	CASP3	Degree: 72.0		Eigenvector: 0.19321342		LAC: 26.472221		Betweenness: 708.2587		Closeness: 0.65296805		Network: 59.172947
5	BCL2	Degree: 69.0		Eigenvector: 0.19031101		LAC: 26.753624		Betweenness: 583.1304		Closeness: 0.6441441		Network: 56.21779
6	HSP90AA1	Degree: 67.0		Eigenvector: 0.17870875		LAC: 24.298508		Betweenness: 935.2286		Closeness: 0.63555557		Network: 51.014618
7	EGFR	Degree: 66.0		Eigenvector: 0.18295231		LAC: 26.181818		Betweenness: 755.8988		Closeness: 0.63274336		Network: 52.188255
8	PPARG	Degree: 65.0		Eigenvector: 0.16981791		LAC: 23.138462		Betweenness: 822.7298		Closeness: 0.63555557		Network: 48.004017
9	ESR1	Degree: 61.0		Eigenvector: 0.17330757		LAC: 25.606558		Betweenness: 540.7342		Closeness: 0.62173915		Network: 46.701046
10	HIF1A	Degree: 60.0		Eigenvector: 0.1735665		LAC: 25.966667		Betweenness: 365.24796		Closeness: 0.6111111		Network: 46.881924
11	PTGS2	Degree: 56.0		Eigenvector: 0.15885974		LAC: 23.321428		Betweenness: 555.19165		Closeness: 0.6163793		Network: 38.830227
12	CCL2	Degree: 52.0		Eigenvector: 0.13034321		LAC: 18.538462		Betweenness: 736.81354		Closeness: 0.5884774		Network: 36.072205
13	EP300	Degree: 49.0		Eigenvector: 0.14960715		LAC: 24.65306		Betweenness: 265.01038		Closeness: 0.5697211		Network: 37.5681
14	ERBB2	Degree: 49.0		Eigenvector: 0.15547013		LAC: 25.755102		Betweenness: 169.61841		Closeness: 0.5836735		Network: 36.806828
15	CCND1	Degree: 49.0		Eigenvector: 0.15859148		LAC: 27.265306		Betweenness: 186.80348		Closeness: 0.5836735		Network: 39.032272
16	RELA	Degree: 47.0		Eigenvector: 0.14662535		LAC: 24.25532		Betweenness: 492.0643		Closeness: 0.572		Network: 33.72961
17	JAK2	Degree: 44.0		Eigenvector: 0.13636369		LAC: 22.59091		Betweenness: 341.57336		Closeness: 0.56078434		Network: 31.545517
18	BCL2L1	Degree: 44.0		Eigenvector: 0.15002434		LAC: 27.136364		Betweenness: 96.19409		Closeness: 0.5697211		Network: 33.89884
19	MAPK1	Degree: 43.0		Eigenvector: 0.13205318		LAC: 21.44186		Betweenness: 290.27734		Closeness: 0.56078434		Network: 28.81912
20	PARP1	Degree: 43.0		Eigenvector: 0.14245668		LAC: 25.581396		Betweenness: 119.241684		Closeness: 0.5652174		Network: 33.569088
21	MAPK14	Degree: 41.0		Eigenvector: 0.13303074		LAC: 22.926828		Betweenness: 153.5958		Closeness: 0.56078434		Network: 29.743788
22	MDM2	Degree: 40.0		Eigenvector: 0.13502045		LAC: 24.85		Betweenness: 108.13167		Closeness: 0.54789275		Network: 30.577864
23	PIK3CA	Degree: 39.0		Eigenvector: 0.13609129		LAC: 25.948717		Betweenness: 43.333508		Closeness: 0.5458015		Network: 30.759699
24	AR	Degree: 39.0		Eigenvector: 0.12658179		LAC: 22.153847		Betweenness: 133.686		Closeness: 0.5542636		Network: 28.453037
25	BRAF	Degree: 39.0		Eigenvector: 0.13423054		LAC: 24.76923		Betweenness: 64.18886		Closeness: 0.54789275		Network: 29.393793
26	FGF2	Degree: 38.0		Eigenvector: 0.12326317		LAC: 21.368422		Betweenness: 109.101845		Closeness: 0.55		Network: 27.270105
27	NR3C1	Degree: 37.0		Eigenvector: 0.11336363		LAC: 18.162163		Betweenness: 212.88263		Closeness: 0.5564202		Network: 22.111343
28	IKBKB	Degree: 36.0		Eigenvector: 0.120067514		LAC: 20.88889		Betweenness: 80.91158		Closeness: 0.54372627		Network: 25.330608
29	PRKCA	Degree: 36.0		Eigenvector: 0.11430258		LAC: 19.722221		Betweenness: 110.0592		Closeness: 0.5315985		Network: 24.294113
30	CYP3A4	Degree: 35.0		Eigenvector: 0.07027873		LAC: 11.428572		Betweenness: 538.21924		Closeness: 0.55212355		Network: 20.19437
31	RAF1	Degree: 33.0		Eigenvector: 0.1141938		LAC: 21.272728		Betweenness: 61.46037		Closeness: 0.5355805		Network: 24.207321
32	PPARA	Degree: 33.0		Eigenvector: 0.09668335		LAC: 15.575758		Betweenness: 224.77618		Closeness: 0.54372627		Network: 21.569263
33	MCL1	Degree: 33.0		Eigenvector: 0.121145085		LAC: 24.181818		Betweenness: 25.343163		Closeness: 0.5355805		Network: 27.017567
34	PDGFRB	Degree: 33.0		Eigenvector: 0.11485113		LAC: 21.030304		Betweenness: 73.56591		Closeness: 0.54372627		Network: 24.026945
35	XIAP	Degree: 30.0		Eigenvector: 0.10608973		LAC: 19.8		Betweenness: 136.04242		Closeness: 0.5355805		Network: 22.250053
36	CHUK	Degree: 30.0		Eigenvector: 0.10936642		LAC: 20.866667		Betweenness: 39.650345		Closeness: 0.5276753		Network: 23.091785
37	TERT	Degree: 29.0		Eigenvector: 0.10827178		LAC: 20.551723		Betweenness: 38.286777		Closeness: 0.5257353		Network: 22.034933
38	CTSB	Degree: 28.0		Eigenvector: 0.081780724		LAC: 13.0		Betweenness: 229.57445		Closeness: 0.5276753		Network: 16.930485
39	MAOA	Degree: 28.0		Eigenvector: 0.06068043		LAC: 10.214286		Betweenness: 372.0807		Closeness: 0.5416667		Network: 13.826072
40	FYN	Degree: 28.0		Eigenvector: 0.0850864		LAC: 14.642858		Betweenness: 180.58696		Closeness: 0.5257353		Network: 18.34855
41	HMGCR	Degree: 28.0		Eigenvector: 0.069907725		LAC: 11.357142		Betweenness: 208.91708		Closeness: 0.5257353		Network: 16.865026
42	ABCG2	Degree: 28.0		Eigenvector: 0.08919225		LAC: 14.642858		Betweenness: 414.5395		Closeness: 0.5257353		Network: 17.578884
43	HDAC6	Degree: 27.0		Eigenvector: 0.10095247		LAC: 20.296297		Betweenness: 22.274899		Closeness: 0.5218978		Network: 22.702742
44	BRD4	Degree: 27.0		Eigenvector: 0.09796703		LAC: 20.0		Betweenness: 27.074032		Closeness: 0.5143885		Network: 23.047009
45	TLR9	Degree: 26.0		Eigenvector: 0.08140553		LAC: 13.923077		Betweenness: 95.739174		Closeness: 0.5162455		Network: 16.825907
46	MAOB	Degree: 26.0		Eigenvector: 0.05195174		LAC: 9.692307		Betweenness: 252.1241		Closeness: 0.5355805		Network: 13.429079
47	PRKCD	Degree: 24.0		Eigenvector: 0.07524857		LAC: 14.916667		Betweenness: 37.82913		Closeness: 0.5017544		Network: 16.881994
48	DRD2	Degree: 24.0		Eigenvector: 0.04629016		LAC: 8.0		Betweenness: 367.86963		Closeness: 0.52962965		Network: 11.33267
49	CYP19A1	Degree: 23.0		Eigenvector: 0.07142073		LAC: 11.826087		Betweenness: 141.66872		Closeness: 0.5162455		Network: 14.282539
50	PRKCB	Degree: 23.0		Eigenvector: 0.064497694		LAC: 11.043478		Betweenness: 69.14744		Closeness: 0.49825785		Network: 13.317677
51	DPP4	Degree: 23.0		Eigenvector: 0.059782162		LAC: 10.086957		Betweenness: 66.71918		Closeness: 0.51811594		Network: 12.162303
52	TGFBR1	Degree: 23.0		Eigenvector: 0.08741821		LAC: 17.217392		Betweenness: 16.956358		Closeness: 0.51811594		Network: 18.283957
53	CYP1A2	Degree: 23.0		Eigenvector: 0.039869662		LAC: 7.130435		Betweenness: 194.7926		Closeness: 0.50352114		Network: 10.400416
54	HTT	Degree: 22.0		Eigenvector: 0.073096044		LAC: 12.181818		Betweenness: 81.19627		Closeness: 0.51811594		Network: 13.223521
55	IDO1	Degree: 21.0		Eigenvector: 0.06881471		LAC: 12.476191		Betweenness: 31.227314		Closeness: 0.5125448		Network: 13.707417
56	NOS2	Degree: 20.0		Eigenvector: 0.07377222		LAC: 14.0		Betweenness: 12.829592		Closeness: 0.5162455		Network: 14.986901
57	NOS3	Degree: 20.0		Eigenvector: 0.068848066		LAC: 13.5		Betweenness: 15.592854		Closeness: 0.5143885		Network: 14.719463
58	PTPN1	Degree: 20.0		Eigenvector: 0.06944359		LAC: 12.1		Betweenness: 48.16501		Closeness: 0.5070922		Network: 13.801253
59	KDM1A	Degree: 19.0		Eigenvector: 0.062344473		LAC: 11.789474		Betweenness: 28.309065		Closeness: 0.4948097		Network: 14.144192
60	BACE1	Degree: 19.0		Eigenvector: 0.05590908		LAC: 8.736842		Betweenness: 93.70128		Closeness: 0.5107143		Network: 9.559596
61	CCR5	Degree: 19.0		Eigenvector: 0.05601776		LAC: 9.473684		Betweenness: 101.44009		Closeness: 0.50352114		Network: 11.972727
62	HTR2A	Degree: 19.0		Eigenvector: 0.017764091		LAC: 6.631579		Betweenness: 187.87381		Closeness: 0.45396826		Network: 9.932143
63	CYP2D6	Degree: 19.0		Eigenvector: 0.023488345		LAC: 7.263158		Betweenness: 92.010284		Closeness: 0.47039473		Network: 9.439806
64	PIK3CB	Degree: 18.0		Eigenvector: 0.06260906		LAC: 13.444445		Betweenness: 4.9307985		Closeness: 0.4880546		Network: 14.504902
65	MMP13	Degree: 18.0		Eigenvector: 0.06084658		LAC: 11.333333		Betweenness: 76.6306		Closeness: 0.49310344		Network: 12.622409
66	LGALS3	Degree: 18.0		Eigenvector: 0.073401436		LAC: 14.222222		Betweenness: 4.253235		Closeness: 0.5		Network: 15.058824
67	PTGS1	Degree: 18.0		Eigenvector: 0.06245951		LAC: 11.222222		Betweenness: 36.287537		Closeness: 0.50530034		Network: 12.150446
68	HTR1A	Degree: 17.0		Eigenvector: 0.019914491		LAC: 6.470588		Betweenness: 152.60022		Closeness: 0.46278316		Network: 8.081685
69	CDK9	Degree: 17.0		Eigenvector: 0.063351676		LAC: 14.117647		Betweenness: 4.2097473		Closeness: 0.4880546		Network: 15.255682
70	PRKCE	Degree: 17.0		Eigenvector: 0.046127558		LAC: 8.235294		Betweenness: 44.05203		Closeness: 0.47986576		Network: 9.281926
71	BCHE	Degree: 16.0		Eigenvector: 0.027222456		LAC: 4.125		Betweenness: 274.53958		Closeness: 0.4831081		Network: 5.137374
72	F2R	Degree: 16.0		Eigenvector: 0.036403798		LAC: 4.625		Betweenness: 215.11203		Closeness: 0.49825785		Network: 5.4039683
73	TRPV1	Degree: 15.0		Eigenvector: 0.0444679		LAC: 7.866667		Betweenness: 48.318287		Closeness: 0.5017544		Network: 8.842491
74	CTSL	Degree: 15.0		Eigenvector: 0.0451548		LAC: 8.666667		Betweenness: 13.255902		Closeness: 0.48639455		Network: 9.714286
75	TYR	Degree: 15.0		Eigenvector: 0.04922512		LAC: 8.266666		Betweenness: 20.567743		Closeness: 0.4965278		Network: 8.857142
76	PRKCQ	Degree: 15.0		Eigenvector: 0.039356917		LAC: 7.4666667		Betweenness: 33.356438		Closeness: 0.4642857		Network: 8.375541
77	HPRT1	Degree: 15.0		Eigenvector: 0.05308316		LAC: 9.2		Betweenness: 21.903498		Closeness: 0.5		Network: 10.294705
78	NOS1	Degree: 14.0		Eigenvector: 0.04818227		LAC: 8.142858		Betweenness: 42.720703		Closeness: 0.48474577		Network: 8.858974
79	G6PD	Degree: 14.0		Eigenvector: 0.034908902		LAC: 6.571429		Betweenness: 46.701702		Closeness: 0.49140894		Network: 8.066026
80	GABRA1	Degree: 13.0		Eigenvector: 0.0141751375		LAC: 5.076923		Betweenness: 505.69858		Closeness: 0.46579805		Network: 8.107142
81	ERN1	Degree: 13.0		Eigenvector: 0.052166276		LAC: 9.846154		Betweenness: 5.6327744		Closeness: 0.48474577		Network: 10.666667
82	PTPN6	Degree: 13.0		Eigenvector: 0.04390777		LAC: 9.846154		Betweenness: 3.5516107		Closeness: 0.46885246		Network: 10.666667
83	SIGMAR1	Degree: 13.0		Eigenvector: 0.024671879		LAC: 5.3846154		Betweenness: 63.202393		Closeness: 0.48474577		Network: 6.1285715
84	CD81	Degree: 13.0		Eigenvector: 0.05043558		LAC: 8.769231		Betweenness: 5.7785263		Closeness: 0.49140894		Network: 9.522727
85	TSPO	Degree: 13.0		Eigenvector: 0.035482615		LAC: 4.769231		Betweenness: 100.81888		Closeness: 0.4814815		Network: 5.2727275
86	HTR2C	Degree: 13.0		Eigenvector: 0.010095839		LAC: 6.4615383		Betweenness: 108.915764		Closeness: 0.4132948		Network: 7.7175326
87	CYP27B1	Degree: 12.0		Eigenvector: 0.030634252		LAC: 5.6666665		Betweenness: 21.051867		Closeness: 0.48474577		Network: 6.3896103
88	TTR	Degree: 12.0		Eigenvector: 0.030395506		LAC: 4.1666665		Betweenness: 33.020893		Closeness: 0.48474577		Network: 4.6131315
89	BRD2	Degree: 12.0		Eigenvector: 0.042949095		LAC: 10.166667		Betweenness: 1.0553944		Closeness: 0.45253164		Network: 11.090909
90	APEX1	Degree: 12.0		Eigenvector: 0.04944571		LAC: 10.333333		Betweenness: 0.5926471		Closeness: 0.47508305		Network: 11.272727
91	PPIA	Degree: 12.0		Eigenvector: 0.032448225		LAC: 4.6666665		Betweenness: 18.11422		Closeness: 0.4814815		Network: 5.1454544
92	CXCR3	Degree: 12.0		Eigenvector: 0.032347802		LAC: 7.5		Betweenness: 19.979145		Closeness: 0.47666666		Network: 8.9
93	CYP17A1	Degree: 12.0		Eigenvector: 0.027965302		LAC: 6.0		Betweenness: 29.76959		Closeness: 0.4814815		Network: 6.9714284
94	ADRA2A	Degree: 12.0		Eigenvector: 0.018669514		LAC: 3.0		Betweenness: 67.213524		Closeness: 0.43465045		Network: 3.2727273
95	CCR1	Degree: 11.0		Eigenvector: 0.027088853		LAC: 5.6363635		Betweenness: 44.648746		Closeness: 0.45833334		Network: 7.6666665
96	ELANE	Degree: 11.0		Eigenvector: 0.033515		LAC: 6.0		Betweenness: 50.97975		Closeness: 0.47666666		Network: 6.8444443
97	CAPN1	Degree: 11.0		Eigenvector: 0.036077		LAC: 5.818182		Betweenness: 31.440166		Closeness: 0.47986576		Network: 6.45
98	FKBP1A	Degree: 11.0		Eigenvector: 0.033135105		LAC: 4.7272725		Betweenness: 13.297387		Closeness: 0.45833334		Network: 5.35
99	COL18A1	Degree: 11.0		Eigenvector: 0.030711105		LAC: 5.2727275		Betweenness: 52.257473		Closeness: 0.46278316		Network: 5.8
100	MIF	Degree: 11.0		Eigenvector: 0.040569328		LAC: 6.909091		Betweenness: 8.184492		Closeness: 0.4831081		Network: 7.6
101	ADORA2A	Degree: 11.0		Eigenvector: 0.030712008		LAC: 4.909091		Betweenness: 17.264166		Closeness: 0.47666666		Network: 5.5
102	F2	Degree: 10.0		Eigenvector: 0.014110752		LAC: 1.8		Betweenness: 155.4808		Closeness: 0.45541403		Network: 2.0
103	ATP12A	Degree: 10.0		Eigenvector: 0.025011383		LAC: 5.2		Betweenness: 15.735167		Closeness: 0.47826087		Network: 5.7777777
104	GABRA2	Degree: 9.0		Eigenvector: 0.0041339532		LAC: 4.0		Betweenness: 70.23098		Closeness: 0.37931034		Network: 5.7380953
105	SPHK2	Degree: 9.0		Eigenvector: 0.02541641		LAC: 4.2222223		Betweenness: 14.17432		Closeness: 0.45396826		Network: 4.75
106	GCK	Degree: 9.0		Eigenvector: 0.027507963		LAC: 5.3333335		Betweenness: 269.71964		Closeness: 0.47039473		Network: 6.0
107	CHRM1	Degree: 9.0		Eigenvector: 0.0081414785		LAC: 2.0		Betweenness: 71.89508		Closeness: 0.42433235		Network: 2.3214285
108	LIPE	Degree: 9.0		Eigenvector: 0.024424689		LAC: 5.111111		Betweenness: 23.404297		Closeness: 0.4719472		Network: 6.4666667
109	KCNH2	Degree: 8.0		Eigenvector: 0.010242062		LAC: 4.5		Betweenness: 9.589432		Closeness: 0.44272447		Network: 5.142857
110	CHRM2	Degree: 8.0		Eigenvector: 0.0050301505		LAC: 4.25		Betweenness: 19.054417		Closeness: 0.38753387		Network: 4.857143
111	CYP24A1	Degree: 8.0		Eigenvector: 0.011696406		LAC: 3.25		Betweenness: 101.68028		Closeness: 0.44968554		Network: 4.6190476
112	CDC25B	Degree: 8.0		Eigenvector: 0.027854862		LAC: 4.5		Betweenness: 157.01184		Closeness: 0.4511041		Network: 5.142857
113	TRPA1	Degree: 7.0		Eigenvector: 0.013952013		LAC: 1.4285715		Betweenness: 27.734524		Closeness: 0.46278316		Network: 1.6666666
114	GABRB3	Degree: 7.0		Eigenvector: 0.001813265		LAC: 2.857143		Betweenness: 31.685928		Closeness: 0.3530864		Network: 4.0833335
115	DNM1	Degree: 7.0		Eigenvector: 0.01065595		LAC: 0.85714287		Betweenness: 67.52504		Closeness: 0.40974212		Network: 1.0
116	IRAK4	Degree: 7.0		Eigenvector: 0.02431604		LAC: 5.714286		Betweenness: 0.11764706		Closeness: 0.43465045		Network: 6.6666665
117	SOAT1	Degree: 7.0		Eigenvector: 0.008064319		LAC: 1.4285715		Betweenness: 35.115788		Closeness: 0.3961219		Network: 1.7333333
118	HDAC8	Degree: 7.0		Eigenvector: 0.026272716		LAC: 6.0		Betweenness: 0.0		Closeness: 0.45253164		Network: 7.0
119	AHR	Degree: 7.0		Eigenvector: 0.02260471		LAC: 3.7142856		Betweenness: 3.5040634		Closeness: 0.44272447		Network: 4.3333335
120	CES1	Degree: 7.0		Eigenvector: 0.009365569		LAC: 2.5714285		Betweenness: 16.648245		Closeness: 0.4074074		Network: 3.0
121	DYRK1A	Degree: 6.0		Eigenvector: 0.0143506555		LAC: 1.3333334		Betweenness: 34.282455		Closeness: 0.43333334		Network: 1.6
122	CYP51A1	Degree: 6.0		Eigenvector: 0.010126641		LAC: 2.0		Betweenness: 9.660465		Closeness: 0.42433235		Network: 2.4
123	PTAFR	Degree: 6.0		Eigenvector: 0.011484829		LAC: 2.3333333		Betweenness: 17.543243		Closeness: 0.41812867		Network: 2.9333334
124	PKN1	Degree: 6.0		Eigenvector: 0.020855233		LAC: 3.6666667		Betweenness: 0.5559542		Closeness: 0.44135803		Network: 4.4
125	ADORA1	Degree: 6.0		Eigenvector: 0.012870971		LAC: 1.6666666		Betweenness: 7.8117676		Closeness: 0.44548288		Network: 2.0
126	ACACB	Degree: 6.0		Eigenvector: 0.01604063		LAC: 4.6666665		Betweenness: 0.33333334		Closeness: 0.44272447		Network: 5.6
127	GABRA3	Degree: 5.0		Eigenvector: 8.209847E-4		LAC: 2.8		Betweenness: 3.8519247		Closeness: 0.33333334		Network: 3.75
128	TYMP	Degree: 5.0		Eigenvector: 0.019088168		LAC: 3.2		Betweenness: 0.41080585		Closeness: 0.44135803		Network: 4.0
129	RORA	Degree: 5.0		Eigenvector: 0.02257201		LAC: 4.0		Betweenness: 0.0		Closeness: 0.4281437		Network: 5.0
130	CCR4	Degree: 5.0		Eigenvector: 0.0101594385		LAC: 4.0		Betweenness: 0.0		Closeness: 0.3983287		Network: 5.0
131	FABP5	Degree: 5.0		Eigenvector: 0.014063233		LAC: 2.8		Betweenness: 2.3305464		Closeness: 0.4386503		Network: 3.5
132	GABRR1	Degree: 4.0		Eigenvector: 5.5837625E-4		LAC: 3.0		Betweenness: 0.0		Closeness: 0.3227991		Network: 4.0
133	PTPN22	Degree: 4.0		Eigenvector: 0.010334747		LAC: 1.5		Betweenness: 0.86173636		Closeness: 0.4039548		Network: 2.0
134	PRSS1	Degree: 4.0		Eigenvector: 0.005650321		LAC: 1.0		Betweenness: 2.0159872		Closeness: 0.36760926		Network: 1.3333334
135	PLA2G7	Degree: 4.0		Eigenvector: 0.004706602		LAC: 1.0		Betweenness: 10.27846		Closeness: 0.38133332		Network: 1.3333334
136	ACP1	Degree: 4.0		Eigenvector: 0.0105507765		LAC: 2.0		Betweenness: 1.1507937		Closeness: 0.43730888		Network: 2.6666667
137	CA4	Degree: 4.0		Eigenvector: 0.003656757		LAC: 0.5		Betweenness: 18.016304		Closeness: 0.3657289		Network: 0.8333333
138	SGPL1	Degree: 3.0		Eigenvector: 0.010694956		LAC: 0.6666667		Betweenness: 0.8888889		Closeness: 0.41210374		Network: 1.0
139	TGM2	Degree: 3.0		Eigenvector: 0.0050954185		LAC: 0.0		Betweenness: 3.9961064		Closeness: 0.38031915		Network: 0.0
140	KIF11	Degree: 3.0		Eigenvector: 0.001136416		LAC: 0.0		Betweenness: 17.650578		Closeness: 0.33806145		Network: 0.0
141	CA1	Degree: 3.0		Eigenvector: 0.0011336118		LAC: 1.3333334		Betweenness: 3.129094		Closeness: 0.33966747		Network: 2.0
142	GCKR	Degree: 2.0		Eigenvector: 7.618072E-4		LAC: 0.0		Betweenness: 4.4176393		Closeness: 0.325		Network: 0.0
143	PDE4A	Degree: 2.0		Eigenvector: 0.008265388		LAC: 1.0		Betweenness: 0.0		Closeness: 0.42307693		Network: 2.0
144	SLC22A6	Degree: 2.0		Eigenvector: 0.004241923		LAC: 1.0		Betweenness: 0.0		Closeness: 0.37239584		Network: 2.0

## Sheet: S Fig.2B
Results ranked by Degree
			28		0.170933		24.2156		4.32296		0.85		26.3053
1	EGFR	Degree:	34	Eigenvector:	0.197015	LAC:	26.5294	Betweenness:	14.4929	Closeness:	1	Network:	34
2	GAPDH	Degree:	34	Eigenvector:	0.197015	LAC:	26.5294	Betweenness:	14.4929	Closeness:	1	Network:	34
3	ESR1	Degree:	34	Eigenvector:	0.197015	LAC:	26.5294	Betweenness:	14.4929	Closeness:	1	Network:	34
4	CASP3	Degree:	34	Eigenvector:	0.197015	LAC:	26.5294	Betweenness:	14.4929	Closeness:	1	Network:	34
5	STAT3	Degree:	33	Eigenvector:	0.194738	LAC:	26.7273	Betweenness:	9.4099	Closeness:	0.971429	Network:	32.7238
6	BCL2	Degree:	33	Eigenvector:	0.194738	LAC:	26.7273	Betweenness:	9.4099	Closeness:	0.971429	Network:	32.7238
7	HIF1A	Degree:	33	Eigenvector:	0.194738	LAC:	26.7273	Betweenness:	9.4099	Closeness:	0.971429	Network:	32.7238
8	AKT1	Degree:	33	Eigenvector:	0.19243	LAC:	26.0606	Betweenness:	13.0538	Closeness:	0.971429	Network:	32.3343
9	CCND1	Degree:	33	Eigenvector:	0.194738	LAC:	26.7273	Betweenness:	9.4099	Closeness:	0.971429	Network:	32.7238
10	BCL2L1	Degree:	32	Eigenvector:	0.19086	LAC:	26.5	Betweenness:	7.4171	Closeness:	0.944444	Network:	31.4216
11	PTGS2	Degree:	32	Eigenvector:	0.186244	LAC:	25.125	Betweenness:	12.4926	Closeness:	0.944444	Network:	30.5917
12	HSP90AA1	Degree:	32	Eigenvector:	0.190153	LAC:	26.25	Betweenness:	8.22075	Closeness:	0.944444	Network:	31.2144
13	PPARG	Degree:	31	Eigenvector:	0.181902	LAC:	24.8387	Betweenness:	10.6458	Closeness:	0.918919	Network:	29.4609
14	ERBB2	Degree:	30	Eigenvector:	0.178174	LAC:	24.4	Betweenness:	9.45425	Closeness:	0.894737	Network:	27.99
15	RELA	Degree:	30	Eigenvector:	0.179116	LAC:	24.7333	Betweenness:	6.95405	Closeness:	0.894737	Network:	28.2482
16	EP300	Degree:	29	Eigenvector:	0.175652	LAC:	24.5517	Betweenness:	5.25905	Closeness:	0.871795	Network:	27.184
17	BRAF	Degree:	28	Eigenvector:	0.170566	LAC:	24.0714	Betweenness:	4.09809	Closeness:	0.85	Network:	26.1786
18	MDM2	Degree:	28	Eigenvector:	0.1713	LAC:	24.3571	Betweenness:	3.65235	Closeness:	0.85	Network:	26.4321
19	JAK2	Degree:	27	Eigenvector:	0.166037	LAC:	23.6296	Betweenness:	3.20728	Closeness:	0.829268	Network:	25.3326
20	PIK3CA	Degree:	27	Eigenvector:	0.166127	LAC:	23.7778	Betweenness:	2.81131	Closeness:	0.829268	Network:	25.3059
21	MAPK14	Degree:	27	Eigenvector:	0.164613	LAC:	23.1111	Betweenness:	3.93837	Closeness:	0.829268	Network:	24.9314
22	PARP1	Degree:	27	Eigenvector:	0.167436	LAC:	24.0741	Betweenness:	2.43933	Closeness:	0.829268	Network:	25.533
23	MCL1	Degree:	26	Eigenvector:	0.160987	LAC:	23.1538	Betweenness:	2.26365	Closeness:	0.809524	Network:	24.4812
24	MAPK1	Degree:	26	Eigenvector:	0.161529	LAC:	23.0769	Betweenness:	2.29944	Closeness:	0.809524	Network:	24.2716
25	RAF1	Degree:	25	Eigenvector:	0.15257	LAC:	21.52	Betweenness:	3.1869	Closeness:	0.790698	Network:	22.7999
26	AR	Degree:	25	Eigenvector:	0.153183	LAC:	21.52	Betweenness:	4.54782	Closeness:	0.790698	Network:	23.0856
27	FGF2	Degree:	24	Eigenvector:	0.147758	LAC:	20.9167	Betweenness:	2.49454	Closeness:	0.772727	Network:	22.0494
28	IKBKB	Degree:	24	Eigenvector:	0.146516	LAC:	20.5	Betweenness:	3.28863	Closeness:	0.772727	Network:	21.866
29	PDGFRB	Degree:	23	Eigenvector:	0.14415	LAC:	20.5217	Betweenness:	1.62991	Closeness:	0.755556	Network:	21.5318
30	PRKCA	Degree:	22	Eigenvector:	0.135775	LAC:	18.9091	Betweenness:	2.39156	Closeness:	0.73913	Network:	19.9127
31	NR3C1	Degree:	22	Eigenvector:	0.134881	LAC:	18.7273	Betweenness:	3.70153	Closeness:	0.73913	Network:	20.2095
32	CCL2	Degree:	21	Eigenvector:	0.131092	LAC:	18.8571	Betweenness:	1.302	Closeness:	0.723404	Network:	19.8778
33	PPARA	Degree:	19	Eigenvector:	0.114946	LAC:	16.2105	Betweenness:	2.74817	Closeness:	0.693878	Network:	17.4667
34	CYP3A4	Degree:	11	Eigenvector:	0.0674585	LAC:	9.45454	Betweenness:	0.337885	Closeness:	0.596491	Network:	10.4

## Sheet: S Fig.2CD&Table 1
Results ranked by Degree
1	EGFR	Degree: 34.0		Eigenvector: 0.19701456		LAC: 26.529411		Betweenness: 14.492942		Closeness: 1.0		Network: 34.0
2	GAPDH	Degree: 34.0		Eigenvector: 0.19701456		LAC: 26.529411		Betweenness: 14.492942		Closeness: 1.0		Network: 34.0
3	ESR1	Degree: 34.0		Eigenvector: 0.19701456		LAC: 26.529411		Betweenness: 14.492942		Closeness: 1.0		Network: 34.0
4	CASP3	Degree: 34.0		Eigenvector: 0.19701456		LAC: 26.529411		Betweenness: 14.492942		Closeness: 1.0		Network: 34.0
5	STAT3	Degree: 33.0		Eigenvector: 0.1947384		LAC: 26.727272		Betweenness: 9.409897		Closeness: 0.9714286		Network: 32.723835
6	BCL2	Degree: 33.0		Eigenvector: 0.1947384		LAC: 26.727272		Betweenness: 9.409897		Closeness: 0.9714286		Network: 32.723835
7	HIF1A	Degree: 33.0		Eigenvector: 0.1947384		LAC: 26.727272		Betweenness: 9.409897		Closeness: 0.9714286		Network: 32.723835
8	AKT1	Degree: 33.0		Eigenvector: 0.19242956		LAC: 26.060606		Betweenness: 13.053797		Closeness: 0.9714286		Network: 32.33433
9	CCND1	Degree: 33.0		Eigenvector: 0.1947384		LAC: 26.727272		Betweenness: 9.409897		Closeness: 0.9714286		Network: 32.723835
10	BCL2L1	Degree: 32.0		Eigenvector: 0.19085951		LAC: 26.5		Betweenness: 7.4170976		Closeness: 0.9444444		Network: 31.42162
11	PTGS2	Degree: 32.0		Eigenvector: 0.18624362		LAC: 25.125		Betweenness: 12.492573		Closeness: 0.9444444		Network: 30.591665
12	HSP90AA1	Degree: 32.0		Eigenvector: 0.19015342		LAC: 26.25		Betweenness: 8.220752		Closeness: 0.9444444		Network: 31.214417
13	PPARG	Degree: 31.0		Eigenvector: 0.1819017		LAC: 24.838709		Betweenness: 10.64581		Closeness: 0.9189189		Network: 29.460909
14	ERBB2	Degree: 30.0		Eigenvector: 0.1781744		LAC: 24.4		Betweenness: 9.45425		Closeness: 0.8947368		Network: 27.99004
15	RELA	Degree: 30.0		Eigenvector: 0.17911604		LAC: 24.733334		Betweenness: 6.954047		Closeness: 0.8947368		Network: 28.248245
16	EP300	Degree: 29.0		Eigenvector: 0.17565234		LAC: 24.551723		Betweenness: 5.259047		Closeness: 0.8717949		Network: 27.183956

## Sheet: S Fig.3A
GOterm	subgroup	-LOG10(P)
cellular response to nitrogen compound	Biological process	28.99
regulation of monoatomic ion transport	Biological process	25.67
regulation of hormone levels	Biological process	23.72
regulation of MAPK cascade	Biological process	23.56
response to xenobiotic stimulus	Biological process	22.85
regulation of apoptotic signaling pathway	Biological process	22.65
cell activation	Biological process	21.8
phosphorylation	Biological process	21.72
regulation of cell activation	Biological process	21.47
cellular response to lipid	Biological process	21.4
postsynapse	Cellular component	13.29
membrane raft	Cellular component	13.26
receptor complex	Cellular component	11.81
perinuclear region of cytoplasm	Cellular component	10.19
cell projection membrane	Cellular component	9.69
vesicle lumen	Cellular component	8.15
side of membrane	Cellular component	7.01
organelle outer membrane	Cellular component	6.34
endocytic vesicle	Cellular component	5.9
transcription regulator complex	Cellular component	5.87
kinase binding	Molecular function	22.46
phosphotransferase activity, alcohol group as acceptor	Molecular function	21.11
heme binding	Molecular function	14.12
neurotransmitter receptor activity	Molecular function	13.37
transcription factor binding	Molecular function	13.03
transcription coactivator binding	Molecular function	12.23
protein homodimerization activity	Molecular function	11.24
calcium,diacylglycerol-dependent serine/threonine kinase activity	Molecular function	10.3
scaffold protein binding	Molecular function	8.8
steroid binding	Molecular function	8.6

## Sheet: S Fig.3B
GO	Category	Description	Count	%	-LOG10(P)	Log10(P)	Log10(q)	Pathway	Enrichment	-LOG10(P)	Count
hsa05171	KEGG Pathway	Coronavirus disease - COVID-19	172	6.93	100	-100	-97.44	Coronavirus disease - COVID-19	6.93	100	172
hsa05169	KEGG Pathway	Epstein-Barr virus infection	137	5.52	97.82	-97.82	-95.57	Epstein-Barr virus infection	5.52	97.82	137
hsa04060	KEGG Pathway	Cytokine-cytokine receptor interaction	155	6.24	87.03	-87.03	-85.08	Cytokine-cytokine receptor interaction	6.24	87.03	155
hsa05152	KEGG Pathway	Tuberculosis	110	4.43	71.17	-71.17	-69.46	Tuberculosis	4.43	71.17	110
hsa05200	KEGG Pathway	Pathways in cancer	185	7.45	67.76	-67.76	-66.1	Pathways in cancer	7.45	67.76	185
hsa05206	KEGG Pathway	MicroRNAs in cancer	127	5.11	55.53	-55.53	-54.05	MicroRNAs in cancer	5.11	55.53	127
hsa04640	KEGG Pathway	Hematopoietic cell lineage	69	2.78	50.61	-50.61	-49.31	Hematopoietic cell lineage	2.78	50.61	69
hsa05166	KEGG Pathway	Human T-cell leukemia virus 1 infection	102	4.11	50.18	-50.18	-48.9	Human T-cell leukemia virus 1 infection	4.11	50.18	102
hsa05022	KEGG Pathway	Pathways of neurodegeneration - multiple diseases	142	5.72	42.18	-42.18	-41.09	Pathways of neurodegeneration - multiple diseases	5.72	42.18	142
hsa04650	KEGG Pathway	Natural killer cell mediated cytotoxicity	71	2.86	40.7	-40.7	-39.63	Natural killer cell mediated cytotoxicity	2.86	40.7	71
hsa04380	KEGG Pathway	Osteoclast differentiation	73	2.94	40.36	-40.36	-39.31	Osteoclast differentiation	2.94	40.36	73
hsa04064	KEGG Pathway	NF-kappa B signaling pathway	62	2.5	39.43	-39.43	-38.39	NF-kappa B signaling pathway	2.5	39.43	62
hsa04668	KEGG Pathway	TNF signaling pathway	65	2.62	38.4	-38.4	-37.4	TNF signaling pathway	2.62	38.4	65
hsa05418	KEGG Pathway	Fluid shear stress and atherosclerosis	69	2.78	36.64	-36.64	-35.66	Fluid shear stress and atherosclerosis	2.78	36.64	69
hsa05133	KEGG Pathway	Pertussis	51	2.05	35.74	-35.74	-34.79	Pertussis	2.05	35.74	51
hsa04062	KEGG Pathway	Chemokine signaling pathway	75	3.02	31.35	-31.35	-30.5	Chemokine signaling pathway	3.02	31.35	75
hsa05203	KEGG Pathway	Viral carcinogenesis	77	3.1	30.99	-30.99	-30.15	Viral carcinogenesis	3.1	30.99	77
hsa05205	KEGG Pathway	Proteoglycans in cancer	74	2.98	28.66	-28.66	-27.87	Proteoglycans in cancer	2.98	28.66	74
hsa04210	KEGG Pathway	Apoptosis	58	2.34	27.12	-27.12	-26.35	Apoptosis	2.34	27.12	58
hsa04610	KEGG Pathway	Complement and coagulation cascades	46	1.85	26.25	-26.25	-25.5	Complement and coagulation cascades	1.85	26.25	46

## Sheet: S Fig.4B
Group	a	a	a	a	a	a	a	a	a	a	a	a	a	a
sample	Bis-(3,5,5-trimethylhexyl) phthalate	2-(dimethylamino)ethyl phenylacetate	3,7-Dimethyl-6,11-dodecadien-1-ol	L-α-Terpineo	Phthalic acid，bis(7-methyloctyl)ester	5-tert-Butylpyrogallol	4-Terpineol	α,β-Thujone	2',4'-Dimethoxyacetophenone	1,4;3,6-Dianhydro-α-D-glucopyranose	Camphor	Methenamine	Lupeol acetate	1-Tetracosanol
EGFR	-5.156	-4.645	-4.864	-5.746	-5.767	-5.823	-5.043	-4.684	-4.815	-4.565	-4.679	-3.791	-7.661	-4.547
ESR1	-5.5	-5.661	-6.013	-5.887	-5.736	-6.332	-6.281	-6.027	-5.41	-4.917	-5.842	-4.154	-8.764	-4.788
STAT3	-5.267	-4.712	-4.308	-5.412	-4.987	-5.786	-4.788	-4.927	-5.182	-4.974	-4.53	-3.708	-7.553	-3.766
BCL2	-6.117	-5.855	-5.66	-5.621	-7.315	-6.002	-5.877	-5.947	-6.095	-5.046	-6.172	-4.324	-7.786	-5.326
HIF1A	-5.196	-3.977	-3.786	-4.379	-4.976	-4.146	-4.408	-4.382	-4.54	-3.982	-4.453	-3.264	-6.962	-3.49
AKT1	-7.418	-5.931	-5.526	-5.863	-6.406	-6.406	-5.677	-5.305	-5.716	-4.917	-6.028	-4.264	-9.559	-5.293
CCND1	-6.252	-5.667	-5.527	-6.161	-5.886	-6.572	-5.84	-5.938	-5.791	-4.754	-5.538	-4.051	-8.81	-4.785
BCL2L1	-7.197	-6.418	-6.419	-6.896	-8.103	-6.648	-6.949	-6.934	-5.807	-4.944	-5.348	-4.068	-8.293	-6.741
PTGS2	-6.855	-5.762	-5.64	-5.454	-7.109	-6.581	-5.213	-6.028	-5.33	-5.159	-4.881	-4.501	-9.561	-3.688
HSP90AA1	-3.799	-3.755	-3.551	-3.855	-3.266	-4.736	-3.85	-4.018	-4.114	-3.727	-4.271	-3	-6.381	-2.94
PPARG	-6.335	-4.7	-4.541	-5.472	-4.228	-5.811	-5.63	-3.976	-4.16	-4.455	-4.36	-3.144	-6.995	-3.756
ERBB2	-4.96	-4.024	-3.855	-4.2	-5.098	-4.512	-3.884	-3.463	-4.167	-3.659	-3.819	-2.813	-5.885	-3.361
RELA	-2.42	-2.651	-2.488	-2.711	-2.194	-3.791	-3.404	-2.795	-3.092	-3.255	-2.75	-2.323	-4.294	-1.661
EP300	0	0	0	-0.6749	0	-0.5069	-0.5838	-0.5683	-0.3875	-0.649	-0.5721	-0.6143	-0.4499	0

## Sheet: S Fig.5
	MEM + sham																PR8+LMS								PR8+LMS
day0	0	0	0	0	0	0	0	0	0	0	0	0	0	0	0	0	0	0	0	0	0	0	0	0	0	0	0	0	0	0	0	0
day1	3.23	2.56	1.25	7.66	4.33	1.83	1.72	2.33	-0.45	2.99	2.62	6.03	1.26	1.74	0.87	1.29	-0.45	-0.87	0.47	1.28	-0.82	2.78	-4.41	0.87	-2.05	-11.34	-2.39	-1.28	-1.3	1.79	-2.44	4.31
day2	4.15	5.98	1.25	4.95	7.36	1.37	2.59	1.86	4.07	3.42	3.93	8.19	1.26	4.35	1.3	3.45	-2.7	-3.04	1.42	-0.85	-4.49	-0.93	-6.17	1.74	-4.51	-12.15	-7.57	-3.4	-5.63	-1.35	-3.66	-0.48
day3	5.07	7.69	4.17	7.66	9.09	1.37	3.45	2.33	4.98	5.56	5.68	12.07	0.84	6.52	3.91	5.6	-3.6	-4.35	-1.89	-2.55	-6.53	-1.39	-7.49	-0.87	-8.61	-13.77	-15.14	-6.38	-10.82	-4.48	-6.91	-5.74
day4	9.22	11.54	5.83	8.11	10.39	3.2	2.59	6.05	5.88	4.7	7.42	12.93	2.93	6.96	3.91	6.9	-4.95	-4.78	-4.25	-5.53	-9.39	-3.24	-9.69	-1.74	-10.25	-14.57	-20.32	-11.49	-15.15	-8.07	-10.57	-12.44
day5	7.83	8.97	4.17	8.11	12.55	2.74	2.16	6.05	8.14	-2.99	4.8	9.48	-0.84	5.65	3.04	4.31	-7.21	-7.39	-3.77	-7.23	-17.55	-3.24	-10.13	-3.48	-11.89	-14.98	-24.7	-16.6	-19.05	-8.97	-11.79	-18.18
day6	7.37	10.68	6.25	8.56	15.15	5.94	4.31	8.84	10.86	2.99	4.8	9.05	-2.09	4.78	3.91	4.31	-4.05	-5.65	-2.83	-3.83	-6.94	-2.78	-7.93	-1.3	-9.43	-14.57	-22.71	-12.34	-15.15	-8.97	-8.54	-15.31
day7	6.91	10.26	5.83	9.46	12.55	5.48	4.74	10.7	9.95	7.26	8.3	13.36	2.93	5.22	8.26	9.05	-0.9	-0.87	0.94	1.28	-3.67	0	-3.96	3.48	-5.74	-11.74	-21.91	-8.09	-10.39	-3.14	-5.69	-7.18
day8	8.76	11.97	7.08	8.11	14.72	6.85	5.17	11.63	13.12	2.56	6.55	7.76	0.42	1.3	2.61	5.6	-2.25	-3.91	-5.19	0.43	-6.12	-0.93	-3.08	0.87	-3.69	-11.74	-19.92	-6.38	-10.82	-8.07	-3.25	-6.22
day9	9.22	14.1	7.92	10.81	14.72	9.13	5.17	14.88	10.41	2.99	10.04	8.19	2.93	4.78	6.96	9.48	3.6	-1.74	0	3.83	0	5.09	0.44	3.48	0.82	-7.29	-15.14	-1.28	-11.26	-2.69	0	-2.87
	MEM + sham				PR8+ sham				PR8+LMS				PR8+HMS
	mean	SD	SEM	n	mean	SD	SEM	n	mean	SD	SEM	n	mean	SD	SEM	n
day0	0	0	0	9	0	0	0	7	0	0	0	8	0	0	0	8
day1	2.71778	2.27583	0.758611	9	2.4	1.77396	0.670494	7	-0.14375	2.1132	0.747128	8	-1.8375	4.51286	1.59554	8
day2	3.73111	2.13706	0.712354	9	3.7	2.32702	0.879529	7	-1.8775	2.7566	0.974606	8	-4.84375	3.70863	1.3112	8
day3	5.09	2.60695	0.868982	9	5.74	3.36877	1.27328	7	-3.58375	2.40953	0.851899	8	-8.98125	3.89514	1.37714	8
day4	6.97889	3.07559	1.0252	9	6.53571	3.29765	1.24639	7	-5.44625	2.78503	0.984655	8	-12.8575	3.79611	1.34213	8
day5	6.74667	3.31306	1.10435	9	3.35	4.1581	1.57161	7	-7.5	4.72545	1.6707	8	-15.77	4.99656	1.76655	8
day6	8.66222	3.25722	1.08574	9	3.96429	3.29025	1.2436	7	-4.41375	2.25579	0.797543	8	-13.3775	4.70381	1.66305	8
day7	8.43111	2.744	0.914668	9	7.76857	3.25565	1.23052	7	-0.4625	2.49681	0.882757	8	-9.235	5.80308	2.0517	8
day8	9.71222	3.2537	1.08457	9	3.82857	2.80198	1.05905	7	-2.5225	2.53913	0.897717	8	-8.76125	5.42911	1.91948	8
day9	10.7067	3.32139	1.10713	9	6.48143	2.95806	1.11804	7	1.8375	2.44533	0.864553	8	-4.96375	5.72993	2.02584	8
Compare column means (main column effect)
Number of families	1
Number of comparisons per family	3
Alpha	0.05
Dunnett's multiple comparisons test	Mean Diff.	95.00% CI of diff.	Below threshold?	Summary	Adjusted P Value	B-?
PR8+ sham vs. MEM + sham	-1.901	-5.824 to 2.022	No	ns	0.5022	A	MEM + sham
PR8+ sham vs. PR8+LMS	6.788	2.865 to 10.71	Yes	***	0.0004	C	PR8+LMS
PR8+ sham vs. PR8+LMS	12.44	8.517 to 16.36	Yes	****	<0.0001	D	PR8+LMS
Test details	Mean 1	Mean 2	Mean Diff.	SE of diff.	n1	n2	q	DF
PR8+ sham vs. MEM + sham	4.377	6.278	-1.901	1.6	10	10	1.188	36
PR8+ sham vs. PR8+LMS	4.377	-2.411	6.788	1.6	10	10	4.244	36
PR8+ sham vs. PR8+LMS	4.377	-8.063	12.44	1.6	10	10	7.777	36

## Sheet: S Fig.6A
	sham+vehicle	sham+PR8	LMS+PR8	HMS+PR8
	0.84483	20.3076	5.87216	1.93137
	0.93384	5.80797	15.451	5.2332
	1.36695	23.3232	4.35036	11.1888
	0.52595	31.1194	18.5237	3.7128
	0.88368	12.413	24.3174	11.4799
	0.94712	12.6582	3.89004	9.22215
	0.8504	12.3963	5.28752	3.74185
	0.89616		14.3268	9.8553
	1.0913
	MEM + sham	PR8+ sham	PR8+LMS	PR8+HMS
Number of values	9	7	8	8
Minimum	0.526	5.808	3.89	1.931
Maximum	1.367	31.12	24.32	11.48
Range	0.841	25.31	20.43	9.549
Mean	0.9267	16.86	11.5	7.046
Std. Deviation	0.2228	8.529	7.714	3.797
Std. Error of Mean	0.07428	3.224	2.727	1.342
Number of families	1
Number of comparisons per family	3
Alpha	0.05
Dunnett's multiple comparisons test	Mean Diff.	95.00% CI of diff.	Below threshold?	Summary	Adjusted P Value	B-?
PR8+ sham vs. MEM + sham	15.93	8.658 to 23.21	Yes	****	<0.0001	A	MEM + sham
PR8+ sham vs. PR8+LMS	5.358	-2.114 to 12.83	No	ns	0.2003	C	PR8+LMS
PR8+ sham vs. PR8+LMS	9.815	2.343 to 17.29	Yes	**	0.0081	D	PR8+LMS
Test details	Mean 1	Mean 2	Mean Diff.	SE of diff.	n1	n2	q	DF
PR8+ sham vs. MEM + sham	16.86	0.9267	15.93	2.942	7	9	5.416	28
PR8+ sham vs. PR8+LMS	16.86	11.5	5.358	3.021	7	8	1.773	28
PR8+ sham vs. PR8+LMS	16.86	7.046	9.815	3.021	7	8	3.248	28

[truncated: 16 more sheets: S Fig.6B, S Fig.6C, S Fig.6D, S Fig.7B, S Fig.8, S Fig.9A, S Fig 9B, S Fig 9C, S Fig 10A, S Fig 11A, S Fig 11B, S Fig 11C, S Fig 11D, S Table 3, S Table 4, S Table5]
